# Supplementary material for: Expression Signature of lncRNAs and mRNAs in Sevoflurane-Induced Mouse Brain Injury: Implication of Involvement of Wide Molecular Networks and Pathways
Source: Int J Mol Sci. 2021 Jan 30;22(3):1389. doi: 10.3390/ijms22031389 (PMC7869012; doi:10.3390/ijms22031389)
Supplement: Supplementary file 1 [file ijms-22-01389-s001.zip]

Archive with 8 entries (7 files):
- ijms-1088385-supplementary/
- ijms-1088385-supplementary/2. Supplementary Materials.docx
- ijms-1088385-supplementary/3. Supplementary Table S6 10.11.docx
- ijms-1088385-supplementary/4. Supplementary Table S1 10.11.docx
- ijms-1088385-supplementary/5. Supplementary Table S2 10.11.docx
- ijms-1088385-supplementary/6. Supplementary Table S4 10.11.xlsx
- ijms-1088385-supplementary/7. Supplementary Table S5.docx
- ijms-1088385-supplementary/8. Supplementary Table S3 10.15.xlsx
