# Supplementary material for: Expression Signature of lncRNAs and mRNAs in Sevoflurane-Induced Mouse Brain Injury: Implication of Involvement of Wide Molecular Networks and Pathways
Source: Int J Mol Sci. 2021 Jan 30;22(3):1389. doi: 10.3390/ijms22031389 (PMC7869012; doi:10.3390/ijms22031389)
Supplement: Supplementary file 1 [file ijms-22-01389-s001.zip › ijms-1088385-supplementary/6. Supplementary Table S4 10.11.xlsx]

## Sheet: Sheet1
Supplementary Table 4. Sevoflurane-dysregulated highly correlated lncRNA-mRNA interaction pairs
GeneSymbol	lncRNA	PCC	PCC_group	P value	FDR
Slpi	AK131720	0.941518	+	0.000478356	0.00901415
Slpi	uc009alp.2	0.901768	+	0.00219854	0.0167355
Slpi	AK045957	0.92079	+	0.0011698	0.0127837
Slpi	AV471140	0.96101	+	0.000143879	0.00553337
Slpi	AK036595	0.922781	+	0.00108546	0.0124727
Slpi	AK167175	0.967254	+	8.56411e-05	0.00484636
Slpi	AK081961	0.915862	+	0.00139671	0.0139099
Pik3r1	ENSMUST00000134436	0.918895	+	0.00125398	0.0132667
Pik3r1	NR_024257	0.913762	+	0.00150146	0.0143652
Pik3r1	NR_036459	0.912091	+	0.00158838	0.0147729
Pik3r1	AK131720	0.978943	+	2.29754e-05	0.00300094
Pik3r1	uc009alp.2	0.934169	+	0.000678493	0.0101496
Pik3r1	ENSMUST00000169975	0.922998	+	0.00107652	0.0124727
Pik3r1	AK045957	0.980077	+	1.9475e-05	0.00288825
Pik3r1	AV471140	0.962246	+	0.000130757	0.00541205
Pik3r1	AK143771	0.939871	+	0.000519288	0.00923306
Pik3r1	AK036595	0.943815	+	0.000424927	0.00878503
Pik3r1	AK167175	0.97787	+	2.66457e-05	0.00335369
Pik3r1	AK081961	0.965267	+	0.000102044	0.00506022
Pik3r1	ENSMUST00000145890	0.913242	+	0.00152819	0.0145067
Pik3r1	ENSMUST00000137546	0.963493	+	0.000118336	0.00533831
Pik3r1	ENSMUST00000147578	-0.909921	-	0.00170606	0.0150148
Pik3r1	mouselincRNA0733-	-0.960591	-	0.000148524	0.00553337
Trpm1	AK131720	0.926201	+	0.000950042	0.0119391
Trpm1	ENSMUST00000169975	0.924682	+	0.00100872	0.012232
Trpm1	AK143771	0.945014	+	0.000398676	0.00850613
Trpm1	AK081961	0.926196	+	0.00095022	0.0119391
Trpm1	ENSMUST00000137546	0.965414	+	0.000100764	0.00505828
Trpm1	mouselincRNA0733-	-0.951289	-	0.000278494	0.00714937
Trpm1	AK084576	-0.905709	-	0.00195038	0.0157767
Trpm1	NR_045190	-0.911977	-	0.00159445	0.0147729
Krt84	NR_024257	0.940798	+	0.00049598	0.00914306
Krt84	ENSMUST00000169975	0.910245	+	0.00168815	0.0149557
Krt84	ENSMUST00000137546	0.905645	+	0.00195429	0.0157767
Cd207	ENSMUST00000134436	0.916469	+	0.00136734	0.0137867
Cd207	ENSMUST00000145890	0.903817	+	0.00206711	0.0162083
Cd207	uc007uqa.1	-0.915314	-	0.00142355	0.0140153
1700034F02Rik	AK086925	0.913335	+	0.0015234	0.0144991
1700034F02Rik	AK143771	0.903374	+	0.0020951	0.0163051
1700034F02Rik	AK138866	0.904473	+	0.00202615	0.0160195
1700034F02Rik	uc007guo.1	-0.918367	-	0.00127807	0.0133506
1700034F02Rik	mouselincRNA0733-	-0.918427	-	0.00127535	0.0133506
Amy2b	ENSMUST00000169975	0.910924	+	0.00165102	0.0148301
Amy2b	AK045957	0.916244	+	0.00137816	0.0138384
Amy2b	AK138866	0.938567	+	0.000553247	0.00950284
Amy2b	ENSMUST00000141521	-0.915355	-	0.00142154	0.0140153
Amy2b	uc007guo.1	-0.968448	-	7.66843e-05	0.00465146
Amy2b	ENSMUST00000117770	-0.946759	-	0.000362396	0.00813998
Amy2b	AK032934	-0.942086	-	0.000464762	0.00895187
Kcne4	ENSMUST00000134436	0.959192	+	0.000164734	0.00572646
Kcne4	NR_036459	0.970164	+	6.49208e-05	0.00465146
Kcne4	uc009alp.2	0.927304	+	0.000908844	0.0118611
Kcne4	uc.284+	0.916303	+	0.00137533	0.0138384
Kcne4	ENSMUST00000126693	0.969087	+	7.21474e-05	0.00465146
Kcne4	ENSMUST00000155363	0.970203	+	6.46692e-05	0.00465146
Kcne4	AK036595	0.913061	+	0.00153753	0.0145067
Kcne4	AK014666	0.964474	+	0.000109128	0.00519434
Kcne4	ENSMUST00000145890	0.950886	+	0.000285374	0.00720842
Kcne4	NR_102396	-0.928092	-	0.00088012	0.0116591
Kcne4	AK045892	-0.951336	-	0.000277693	0.00714937
Kcne4	uc007uqa.1	-0.9593	-	0.00016344	0.00572646
1700001J03Rik	ENSMUST00000134436	0.978929	+	2.30209e-05	0.00300094
1700001J03Rik	NR_036459	0.979827	+	2.0213e-05	0.00288825
1700001J03Rik	AK131720	0.911858	+	0.00160074	0.0147729
1700001J03Rik	uc009alp.2	0.94833	+	0.000331644	0.0078604
1700001J03Rik	ENSMUST00000126693	0.949286	+	0.000313808	0.00765649
1700001J03Rik	AK045957	0.949162	+	0.000316086	0.00766587
1700001J03Rik	AV471140	0.941427	+	0.000480562	0.00901415
1700001J03Rik	ENSMUST00000155363	0.917358	+	0.00132504	0.0135663
1700001J03Rik	AK036595	0.9589	+	0.000168266	0.00576174
1700001J03Rik	AK014666	0.928091	+	0.00088018	0.0116591
1700001J03Rik	AK167175	0.925734	+	0.000967841	0.0120362
1700001J03Rik	ENSMUST00000145890	0.975106	+	3.78502e-05	0.00365108
1700001J03Rik	NR_102396	-0.921434	-	0.00114207	0.0126234
1700001J03Rik	AK149342	-0.922848	-	0.0010827	0.0124727
1700001J03Rik	AK045892	-0.94968	-	0.000306629	0.00753668
1700001J03Rik	uc007uqa.1	-0.909214	-	0.00174559	0.0150918
Glod5	ENSMUST00000134436	0.963779	+	0.000115601	0.00532304
Glod5	NR_036459	0.938675	+	0.000550377	0.00947582
Glod5	AK131720	0.926353	+	0.000944275	0.011926
Glod5	uc009alp.2	0.939917	+	0.000518094	0.00923306
Glod5	ENSMUST00000126693	0.908333	+	0.00179567	0.0154035
Glod5	AK045957	0.942219	+	0.000461608	0.0089312
Glod5	AV471140	0.953798	+	0.000238101	0.00678291
Glod5	ENSMUST00000155363	0.921536	+	0.00113772	0.012603
Glod5	AK036595	0.953171	+	0.000247803	0.00690445
Glod5	AK167175	0.948133	+	0.000335405	0.0079238
Glod5	ENSMUST00000145890	0.934226	+	0.000676765	0.0101445
Glod5	AK149342	-0.903904	-	0.00206168	0.0162083
Rasl11b	TCONS_00020793	0.928448	+	0.000867366	0.0116179
Rasl11b	TCONS_00020794	0.926612	+	0.000934546	0.0119223
Rasl11b	ENSMUST00000135739	-0.980898	-	1.71762e-05	0.00284969
Rasl11b	ENSMUST00000172524	-0.934925	-	0.000655753	0.010026
Rasl11b	uc012fts.1	-0.939449	-	0.000530116	0.00932493
Rasl11b	ENSMUST00000155268	-0.921008	-	0.00116037	0.0127292
Rasl11b	uc009mzl.1	-0.912732	-	0.00155469	0.0145689
Rasl11b	TCONS_00000533	-0.992986	-	8.58139e-07	0.000589436
Rasl11b	ENSMUST00000117770	-0.920477	-	0.00118346	0.0128179
Rasl11b	AK032934	-0.930447	-	0.000797913	0.0111512
Slc22a30	AV471140	0.910856	+	0.00165471	0.0148301
Slc22a30	AK167175	0.900656	+	0.00227215	0.0169771
Slc22a30	AK081961	0.903021	+	0.00211754	0.0163955
Gm5544	ENSMUST00000134436	0.950628	+	0.000289849	0.0072962
Gm5544	NR_036459	0.945781	+	0.000382434	0.00833377
Gm5544	AK131720	0.9147	+	0.00145405	0.0141527
Gm5544	uc009alp.2	0.972803	+	4.9274e-05	0.00413449
Gm5544	ENSMUST00000126693	0.950402	+	0.000293789	0.00734472
Gm5544	AK045957	0.936638	+	0.00060612	0.0097675
Gm5544	AK086925	0.93776	+	0.000574975	0.00959004
Gm5544	AV471140	0.930256	+	0.000804381	0.0111847
Gm5544	ENSMUST00000155363	0.938373	+	0.000558431	0.00951521
Gm5544	AK036595	0.964986	+	0.000104516	0.00506946
Gm5544	AK014666	0.942673	+	0.000450971	0.0089312
Gm5544	ENSMUST00000145890	0.951475	+	0.000275363	0.00714937
Trub1	AK138866	0.90484	+	0.00200347	0.0159591
Trub1	ENSMUST00000135739	-0.922858	-	0.00108228	0.0124727
Trub1	uc007guo.1	-0.967922	-	8.05468e-05	0.00474187
Trub1	uc012fts.1	-0.910995	-	0.00164717	0.0148301
Trub1	ENSMUST00000117770	-0.969126	-	7.18803e-05	0.00465146
Trub1	AK032934	-0.937614	-	0.000578958	0.00959004
Alox15	AK131720	0.98002	+	1.96423e-05	0.00288825
Alox15	uc009alp.2	0.920574	+	0.0011792	0.0128097
Alox15	AK045957	0.935503	+	0.00063873	0.00995943
Alox15	AV471140	0.94738	+	0.000350018	0.00805096
Alox15	ENSMUST00000155363	0.931247	+	0.000771173	0.0109312
Alox15	AK036595	0.93793	+	0.000570368	0.00958181
Alox15	AK167175	0.947222	+	0.000353136	0.00805096
Alox15	AK081961	0.912083	+	0.00158879	0.0147729
Alox15	ENSMUST00000137546	0.900786	+	0.00226344	0.0169549
Alox15	mouselincRNA0733-	-0.915033	-	0.00143746	0.0140474
Kcna10	ENSMUST00000118347	0.946339	+	0.000370916	0.00822962
Kcna10	AK030101	0.9379	+	0.000571156	0.00958181
Kcna10	NR_024326	-0.950281	-	0.000295916	0.00734757
Trim42	ENSMUST00000134436	0.913117	+	0.00153462	0.0145067
Trim42	NR_036459	0.900735	+	0.00226684	0.0169549
Trim42	AK131720	0.969153	+	7.16899e-05	0.00465146
Trim42	uc009alp.2	0.956562	+	0.00019828	0.00607997
Trim42	AK045957	0.977526	+	2.79008e-05	0.00342449
Trim42	AV471140	0.965979	+	9.59457e-05	0.00498692
Trim42	AK143771	0.909901	+	0.00170716	0.0150148
Trim42	ENSMUST00000155363	0.904824	+	0.00200444	0.0159591
Trim42	AK036595	0.974532	+	4.0512e-05	0.00365108
Trim42	AK167175	0.963272	+	0.000120475	0.00533831
Trim42	AK081961	0.927326	+	0.000908043	0.0118611
Trim42	ENSMUST00000145890	0.921589	+	0.00113545	0.0125992
Trim42	ENSMUST00000137546	0.91853	+	0.00127061	0.0133506
Trim42	mouselincRNA0733-	-0.922341	-	0.00110376	0.0124795
Trim42	NR_037984	-0.941292	-	0.000483852	0.00903356
Cldn4	ENSMUST00000134436	0.954752	+	0.000223814	0.00654967
Cldn4	NR_036459	0.96078	+	0.000146417	0.00553337
Cldn4	AK131720	0.93228	+	0.000737509	0.010682
Cldn4	uc009alp.2	0.968303	+	7.77367e-05	0.00465146
Cldn4	uc.284+	0.944491	+	0.000409993	0.00865015
Cldn4	ENSMUST00000126693	0.965723	+	9.81083e-05	0.00500832
Cldn4	AK045957	0.983314	+	1.14703e-05	0.00261667
Cldn4	AV471140	0.911337	+	0.00162864	0.0148078
Cldn4	ENSMUST00000155363	0.940986	+	0.000491345	0.0091036
Cldn4	AK036595	0.980904	+	1.71601e-05	0.00284969
Cldn4	AK014666	0.941696	+	0.000474083	0.00901415
Cldn4	AK167175	0.90249	+	0.00215165	0.0165314
Cldn4	ENSMUST00000145890	0.980454	+	1.83962e-05	0.00285728
Cldn4	AK138866	0.942311	+	0.000459452	0.0089312
Cldn4	uc007uqa.1	-0.929819	-	0.00081932	0.0112382
Gm3417	NR_024257	0.901473	+	0.00221793	0.0167956
Cabyr	TCONS_00020793	0.925155	+	0.000990186	0.012169
Cabyr	ENSMUST00000169975	0.935457	+	0.000640067	0.00995943
Cabyr	AK138866	0.919011	+	0.00124868	0.0132667
Cabyr	ENSMUST00000135739	-0.952085	-	0.000265222	0.00706613
Cabyr	ENSMUST00000172524	-0.934321	-	0.000673859	0.0101426
Cabyr	uc007guo.1	-0.969322	-	7.05315e-05	0.00465146
Cabyr	uc012fts.1	-0.93923	-	0.000535787	0.0093582
Cabyr	ENSMUST00000155268	-0.906218	-	0.00191976	0.0157338
Cabyr	TCONS_00000533	-0.924231	-	0.0010266	0.0122876
Cabyr	ENSMUST00000117770	-0.937105	-	0.000593024	0.00966087
Cabyr	AK032934	-0.953743	-	0.000238931	0.00678291
Ctla2b	AK131720	0.939849	+	0.000519834	0.00923306
Ctla2b	AK045957	0.937352	+	0.000586174	0.0096593
Ctla2b	AV471140	0.918929	+	0.00125243	0.0132667
Ctla2b	AK143771	0.962432	+	0.000128845	0.00541205
Ctla2b	AK167175	0.944143	+	0.000417633	0.00873558
Ctla2b	AK081961	0.970841	+	6.06336e-05	0.00458979
Ctla2b	AK030101	0.918968	+	0.00125063	0.0132667
Ctla2b	ENSMUST00000137546	0.93987	+	0.000519295	0.00923306
Ctla2b	ENSMUST00000141521	-0.923762	-	0.00104542	0.0123889
Ctla2b	ENSMUST00000147578	-0.903459	-	0.00208969	0.0162966
Ctla2b	mouselincRNA0733-	-0.959645	-	0.000159361	0.00569755
Jun	AK143771	0.948956	+	0.000319882	0.00768137
Jun	AK167175	0.917729	+	0.00130764	0.0134828
Jun	AK081961	0.949056	+	0.000318044	0.00768137
Jun	AK030101	0.928343	+	0.000871134	0.0116428
Jun	ENSMUST00000137546	0.935854	+	0.000628509	0.00993099
Jun	mouselincRNA0733-	-0.907382	-	0.00185078	0.0156193
Prss38	AK030101	0.942702	+	0.00045031	0.0089312
Prss38	NR_024326	-0.92478	-	0.00100489	0.012232
4930404A10Rik	ENSMUST00000134436	0.910032	+	0.00169993	0.0149873
4930404A10Rik	AK131720	0.928307	+	0.000872409	0.0116428
4930404A10Rik	uc009alp.2	0.966534	+	9.13683e-05	0.00494066
4930404A10Rik	ENSMUST00000126693	0.9122	+	0.00158262	0.0147729
4930404A10Rik	AK045957	0.944632	+	0.000406923	0.00861025
4930404A10Rik	AV471140	0.9155	+	0.00141438	0.0140094
4930404A10Rik	ENSMUST00000155363	0.937068	+	0.00059406	0.00966087
4930404A10Rik	AK036595	0.964869	+	0.000105556	0.00506946
4930404A10Rik	AK014666	0.902124	+	0.00217538	0.0166111
4930404A10Rik	ENSMUST00000145890	0.909508	+	0.00172911	0.0150806
4930404A10Rik	NR_037984	-0.945106	-	0.000396696	0.00850613
4930513O06Rik	NR_037984	-0.917814	-	0.00130369	0.013461
1810011O10Rik	ENSMUST00000134436	0.961337	+	0.00014033	0.00553337
1810011O10Rik	NR_024257	0.905522	+	0.00196176	0.0157767
1810011O10Rik	NR_036459	0.955094	+	0.000218836	0.00649391
1810011O10Rik	AK131720	0.969055	+	7.23707e-05	0.00465146
1810011O10Rik	uc009alp.2	0.969997	+	6.60111e-05	0.00465146
1810011O10Rik	ENSMUST00000169975	0.960318	+	0.000151599	0.00553337
1810011O10Rik	ENSMUST00000126693	0.91942	+	0.00123027	0.0131482
1810011O10Rik	AK045957	0.981711	+	1.50838e-05	0.00280516
1810011O10Rik	AV471140	0.923875	+	0.00104086	0.0123751
1810011O10Rik	AK143771	0.90254	+	0.00214845	0.0165265
1810011O10Rik	ENSMUST00000155363	0.937859	+	0.000572284	0.00958181
1810011O10Rik	AK036595	0.950159	+	0.000298075	0.00737611
1810011O10Rik	AK014666	0.931064	+	0.000777219	0.0109955
1810011O10Rik	AK167175	0.929555	+	0.000828443	0.0112829
1810011O10Rik	ENSMUST00000145890	0.946041	+	0.000377033	0.00829017
1810011O10Rik	ENSMUST00000137546	0.965368	+	0.000101166	0.00505828
1810011O10Rik	AK138866	0.929836	+	0.000818735	0.0112382
1810011O10Rik	NR_102396	-0.938971	-	0.000542574	0.00938576
1810011O10Rik	uc007guo.1	-0.936382	-	0.000613376	0.00979792
1810011O10Rik	mouselincRNA0733-	-0.933539	-	0.000697803	0.0103164
1810011O10Rik	uc007uqa.1	-0.917398	-	0.00132317	0.0135662
1810011O10Rik	NR_045190	-0.949482	-	0.000310216	0.00759925
Hao1	ENSMUST00000134436	0.956597	+	0.000197819	0.00607997
Hao1	NR_036459	0.958397	+	0.000174453	0.00578866
Hao1	uc009alp.2	0.947297	+	0.000351661	0.00805096
Hao1	ENSMUST00000126693	0.993463	+	6.9493e-07	0.000563665
Hao1	AK045957	0.902933	+	0.00212319	0.0164187
Hao1	ENSMUST00000155363	0.946895	+	0.000359663	0.00810352
Hao1	AK036595	0.938255	+	0.000561589	0.00951521
Hao1	AK014666	0.982165	+	1.39925e-05	0.00276069
Hao1	ENSMUST00000145890	0.968558	+	7.58912e-05	0.00465146
Hao1	AK045892	-0.958701	-	0.000170692	0.00576174
Hao1	uc007uqa.1	-0.963743	-	0.00011594	0.00532304
Hao1	NR_046157	-0.915204	-	0.00142899	0.0140153
Creg2	AK143771	0.922932	+	0.00107925	0.0124727
Creg2	TCONS_00020794	0.90645	+	0.00190588	0.0156867
4933402D24Rik	ENSMUST00000134436	0.963754	+	0.000115835	0.00532304
4933402D24Rik	NR_036459	0.935871	+	0.000628013	0.00993099
4933402D24Rik	AK131720	0.90033	+	0.002294	0.0171054
4933402D24Rik	uc009alp.2	0.942472	+	0.000455672	0.0089312
4933402D24Rik	ENSMUST00000126693	0.911541	+	0.00161768	0.0148078
4933402D24Rik	AK045957	0.909358	+	0.00173751	0.0150918
4933402D24Rik	AV471140	0.939135	+	0.000538262	0.0093582
4933402D24Rik	ENSMUST00000155363	0.922311	+	0.001105	0.0124795
4933402D24Rik	AK036595	0.935536	+	0.000637747	0.00995943
4933402D24Rik	AK014666	0.907582	+	0.00183911	0.0155748
4933402D24Rik	AK167175	0.91784	+	0.00130246	0.013461
4933402D24Rik	ENSMUST00000145890	0.922494	+	0.00109736	0.0124795
4933402D24Rik	AK149342	-0.918224	-	0.00128469	0.0133506
Nostrin	TCONS_00020793	0.912078	+	0.00158906	0.0147729
Nostrin	ENSMUST00000169975	0.952171	+	0.000263815	0.00706613
Nostrin	ENSMUST00000137546	0.904751	+	0.00200897	0.0159754
Nostrin	AK138866	0.952785	+	0.00025391	0.00698138
Nostrin	uc007guo.1	-0.963076	-	0.000122399	0.00533831
Nostrin	uc012fts.1	-0.924472	-	0.00101704	0.0122746
Nostrin	ENSMUST00000117770	-0.911872	-	0.00160002	0.0147729
Nostrin	AK084576	-0.90726	-	0.00185797	0.0156438
Nostrin	AK032934	-0.928514	-	0.000865005	0.0116179
Cym	NR_024257	0.9376	+	0.000579343	0.00959004
Cym	AK045957	0.90262	+	0.00214326	0.016504
Cym	AV471140	0.91418	+	0.00148024	0.0142852
Cym	AK143771	0.929762	+	0.00082128	0.0112382
Cym	AK167175	0.933604	+	0.000695803	0.0103164
Cym	AK081961	0.958589	+	0.000172063	0.00576174
Cym	ENSMUST00000137546	0.92742	+	0.000904569	0.0118552
Cym	ENSMUST00000141521	-0.909389	-	0.00173578	0.0150918
Cym	ENSMUST00000147578	-0.911972	-	0.0015947	0.0147729
Cym	mouselincRNA0733-	-0.934635	-	0.0006644	0.0100834
Itk	NR_024257	0.938836	+	0.000546111	0.00942461
Itk	AK131720	0.942528	+	0.000454357	0.0089312
Itk	ENSMUST00000169975	0.90634	+	0.00191241	0.0157214
Itk	AK045957	0.905839	+	0.00194254	0.0157767
Itk	AV471140	0.921873	+	0.0011234	0.0125466
Itk	AK143771	0.979214	+	2.21023e-05	0.00300094
Itk	AK167175	0.946901	+	0.00035954	0.00810352
Itk	AK081961	0.975648	+	3.54465e-05	0.00362749
Itk	AK030101	0.927859	+	0.000888571	0.0116875
Itk	ENSMUST00000137546	0.982601	+	1.2996e-05	0.00276069
Itk	mouselincRNA0733-	-0.96947	-	6.9519e-05	0.00465146
Itk	NR_045190	-0.90084	-	0.00225986	0.0169549
Taf15	TCONS_00020793	0.92551	+	0.000976441	0.0120651
Taf15	ENSMUST00000153752	-0.925291	-	0.00098491	0.0121245
Taf15	uc012fts.1	-0.923944	-	0.0010381	0.0123716
Taf15	ENSMUST00000117770	-0.924423	-	0.00101896	0.0122746
Taf15	AK032934	-0.915903	-	0.00139469	0.0139099
Xlr5b	ENSMUST00000134436	0.95738	+	0.000187411	0.00600045
Xlr5b	NR_036459	0.929729	+	0.000822415	0.0112382
Xlr5b	uc009alp.2	0.926006	+	0.000957457	0.0119887
Xlr5b	ENSMUST00000126693	0.936836	+	0.000600554	0.0096999
Xlr5b	AK014666	0.960732	+	0.000146952	0.00553337
Xlr5b	ENSMUST00000145890	0.923821	+	0.00104305	0.0123809
Xlr5b	AK045892	-0.94732	-	0.000351198	0.00805096
Xlr5b	uc007uqa.1	-0.94139	-	0.000481476	0.00901415
Xlr5b	NR_046157	-0.903732	-	0.00207246	0.0162178
Scn11a	AK149342	-0.910431	-	0.0016779	0.0149278
Hnrnpa1	ENSMUST00000135739	-0.909685	-	0.0017192	0.0150482
Hnrnpa1	uc007guo.1	-0.92846	-	0.000866953	0.0116179
Hnrnpa1	ENSMUST00000117770	-0.927014	-	0.00091955	0.011874
Hnrnpa1	AK032934	-0.925501	-	0.000976778	0.0120651
1700093K21Rik	ENSMUST00000134436	0.975041	+	3.81487e-05	0.00365108
1700093K21Rik	NR_024257	0.913012	+	0.00154009	0.0145067
1700093K21Rik	NR_036459	0.9629	+	0.000124133	0.00533831
1700093K21Rik	AK131720	0.960459	+	0.000150008	0.00553337
1700093K21Rik	uc009alp.2	0.983907	+	1.0295e-05	0.00250511
1700093K21Rik	ENSMUST00000126693	0.936834	+	0.000600597	0.0096999
1700093K21Rik	AK045957	0.969275	+	7.08546e-05	0.00465146
1700093K21Rik	AK086925	0.923937	+	0.00103838	0.0123716
1700093K21Rik	AV471140	0.970016	+	6.58846e-05	0.00465146
1700093K21Rik	ENSMUST00000155363	0.942364	+	0.000458202	0.0089312
1700093K21Rik	AK036595	0.974771	+	3.93919e-05	0.00365108
1700093K21Rik	AK014666	0.935369	+	0.000642644	0.00995943
1700093K21Rik	AK167175	0.954417	+	0.000228758	0.00660053
1700093K21Rik	ENSMUST00000145890	0.957947	+	0.000180113	0.00592264
1700093K21Rik	ENSMUST00000137546	0.925863	+	0.00096291	0.0119963
1700093K21Rik	NR_102396	-0.921412	-	0.00114302	0.0126234
1700093K21Rik	AK149342	-0.904395	-	0.00203102	0.0160195
1700093K21Rik	mouselincRNA0733-	-0.910377	-	0.00168092	0.0149278
1700093K21Rik	NR_045190	-0.90976	-	0.00171504	0.0150428
D6Ertd527e	AK131720	0.907782	+	0.00182751	0.0155668
D6Ertd527e	AK045957	0.910395	+	0.00167992	0.0149278
D6Ertd527e	AV471140	0.944175	+	0.00041694	0.00873558
D6Ertd527e	AK167175	0.954805	+	0.000223033	0.00654967
D6Ertd527e	AK081961	0.926732	+	0.000930064	0.0119069
D6Ertd527e	ENSMUST00000147578	-0.91958	-	0.00122311	0.0131112
D6Ertd527e	AK149342	-0.903239	-	0.00210366	0.0163369
Pkdrej	ENSMUST00000134436	0.944415	+	0.000411645	0.00865996
Pkdrej	NR_024257	0.901371	+	0.00222466	0.0168236
Pkdrej	NR_036459	0.934941	+	0.00065529	0.010026
Pkdrej	AK131720	0.988948	+	3.34698e-06	0.00143723
Pkdrej	uc009alp.2	0.96662	+	9.06686e-05	0.00493941
Pkdrej	AK045957	0.966864	+	8.87125e-05	0.00493941
Pkdrej	AV471140	0.981234	+	1.62896e-05	0.00284969
Pkdrej	AK143771	0.910845	+	0.00165528	0.0148301
Pkdrej	ENSMUST00000155363	0.935332	+	0.000643723	0.00995943
Pkdrej	AK036595	0.963344	+	0.000119777	0.00533831
Pkdrej	AK167175	0.974564	+	4.03623e-05	0.00365108
Pkdrej	AK081961	0.933882	+	0.000687233	0.0102593
Pkdrej	ENSMUST00000145890	0.924457	+	0.00101764	0.0122746
Pkdrej	ENSMUST00000137546	0.950492	+	0.000292204	0.0073302
Pkdrej	NR_102396	-0.923195	-	0.00106843	0.0124727
Pkdrej	mouselincRNA0733-	-0.951317	-	0.000278014	0.00714937
Pkdrej	NR_045190	-0.918223	-	0.00128472	0.0133506
Vmn2r82	AK084576	-0.926433	-	0.000941261	0.0119223
Srsf5	uc007guo.1	-0.930337	-	0.000801622	0.0111676
Ctla2a	AK045957	0.90919	+	0.00174693	0.0150918
Ctla2a	AK143771	0.926432	+	0.000941299	0.0119223
Ctla2a	AK081961	0.928641	+	0.000860479	0.0115922
Ctla2a	ENSMUST00000141521	-0.954468	-	0.000228005	0.00660053
Ctla2a	ENSMUST00000147578	-0.915451	-	0.00141683	0.0140147
Ctla2a	mouselincRNA0733-	-0.911243	-	0.00163375	0.0148078
Ctla2a	AK032934	-0.903834	-	0.00206607	0.0162083
Sis	uc009mzl.1	-0.901033	-	0.00224702	0.0168932
Eqtn	ENSMUST00000169975	0.983685	+	1.07249e-05	0.00252554
Eqtn	ENSMUST00000137546	0.925338	+	0.000983103	0.0121227
Eqtn	AK138866	0.948607	+	0.000326399	0.00778665
Eqtn	ENSMUST00000172524	-0.92317	-	0.00106945	0.0124727
Eqtn	uc007guo.1	-0.985457	-	7.60577e-06	0.00222088
Eqtn	uc012fts.1	-0.901081	-	0.00224381	0.0168864
Eqtn	ENSMUST00000117770	-0.915634	-	0.00140782	0.0139824
Eqtn	NR_045190	-0.902731	-	0.00213613	0.0164665
Eqtn	AK032934	-0.922601	-	0.00109291	0.0124795
Apold1	ENSMUST00000134436	0.956444	+	0.000199889	0.00607997
Apold1	NR_036459	0.957504	+	0.000185801	0.00600045
Apold1	AK131720	0.942802	+	0.000447988	0.0089312
Apold1	uc009alp.2	0.97908	+	2.25301e-05	0.00300094
Apold1	uc.284+	0.933529	+	0.000698126	0.0103164
Apold1	ENSMUST00000169975	0.907014	+	0.00187242	0.0156614
Apold1	ENSMUST00000126693	0.956567	+	0.000198224	0.00607997
Apold1	AK045957	0.967274	+	8.54834e-05	0.00484636
Apold1	ENSMUST00000155363	0.964942	+	0.000104909	0.00506946
Apold1	AK036595	0.961233	+	0.000141458	0.00553337
Apold1	AK014666	0.960447	+	0.000150147	0.00553337
Apold1	ENSMUST00000145890	0.958778	+	0.000169746	0.00576174
Apold1	ENSMUST00000137546	0.909293	+	0.00174116	0.0150918
Apold1	AK138866	0.945842	+	0.00038117	0.00833377
Apold1	NR_102396	-0.915138	-	0.00143225	0.0140153
Apold1	uc007guo.1	-0.922103	-	0.0011137	0.0125141
Apold1	uc007uqa.1	-0.938332	-	0.000559507	0.00951521
Apold1	NR_045190	-0.926404	-	0.000942354	0.0119223
Gm3448	NR_036459	0.921302	+	0.00114775	0.0126564
Gm3448	ENSMUST00000145890	0.916684	+	0.00135704	0.0137207
Gm3448	AK045892	-0.940434	-	0.000505048	0.00914774
Gm3448	NR_046157	-0.95326	-	0.000246405	0.00690445
Topaz1	ENSMUST00000134436	0.929144	+	0.000842754	0.0114219
Topaz1	NR_036459	0.907628	+	0.00183644	0.0155748
Topaz1	uc009alp.2	0.934396	+	0.000671616	0.0101426
Topaz1	ENSMUST00000126693	0.920399	+	0.00118688	0.0128359
Topaz1	AK045957	0.942444	+	0.00045632	0.0089312
Topaz1	AV471140	0.932459	+	0.000731783	0.0106471
Topaz1	AK036595	0.96885	+	7.38062e-05	0.00465146
Topaz1	AK167175	0.918315	+	0.00128048	0.0133506
Topaz1	ENSMUST00000145890	0.93844	+	0.000556622	0.00951521
Topaz1	ENSMUST00000147578	-0.919789	-	0.0012138	0.0130689
Gm973	AK143771	0.924963	+	0.000997715	0.0121956
Gm973	AK081961	0.915732	+	0.00140303	0.0139538
Gm973	mouselincRNA0733-	-0.957882	-	0.000180939	0.00592266
1700013D24Rik	ENSMUST00000134436	0.912832	+	0.00154946	0.0145479
1700013D24Rik	uc009alp.2	0.920636	+	0.00117652	0.0127997
1700013D24Rik	ENSMUST00000155363	0.903727	+	0.00207277	0.0162178
1700013D24Rik	AK014666	0.934248	+	0.000676095	0.0101445
Amy1	ENSMUST00000169975	0.943886	+	0.000423343	0.00878503
Amy1	ENSMUST00000137546	0.90246	+	0.00215361	0.0165314
Amy1	AK138866	0.914237	+	0.00147733	0.0142852
Amy1	ENSMUST00000135739	-0.924741	-	0.00100639	0.012232
Amy1	ENSMUST00000172524	-0.911391	-	0.00162576	0.0148078
Amy1	uc007guo.1	-0.974289	-	4.16765e-05	0.00369825
Amy1	ENSMUST00000117770	-0.934921	-	0.000655867	0.010026
Amy1	AK032934	-0.966661	-	9.03349e-05	0.00493941
Npc1l1	AK131720	0.965204	+	0.000102591	0.00506022
Npc1l1	AK045957	0.934993	+	0.000653733	0.010026
Npc1l1	AV471140	0.967589	+	8.3059e-05	0.00484636
Npc1l1	AK143771	0.927868	+	0.000888248	0.0116875
Npc1l1	AK036595	0.923924	+	0.00103887	0.0123716
Npc1l1	AK167175	0.9756	+	3.56562e-05	0.00362749
Npc1l1	AK081961	0.970784	+	6.09876e-05	0.00458979
Npc1l1	AK030101	0.936329	+	0.000614883	0.00980053
Npc1l1	ENSMUST00000137546	0.903099	+	0.0021126	0.0163889
Npc1l1	mouselincRNA0733-	-0.940849	-	0.000494721	0.00914295
Npc1l1	NR_037984	-0.901856	-	0.00219282	0.0167094
Ahnak	ENSMUST00000134436	0.916264	+	0.0013772	0.0138384
Ahnak	NR_024257	0.901556	+	0.00221247	0.016782
Ahnak	NR_036459	0.926723	+	0.000930403	0.0119069
Ahnak	AK131720	0.950309	+	0.00029543	0.00734757
Ahnak	uc009alp.2	0.933804	+	0.000689634	0.0102741
Ahnak	ENSMUST00000169975	0.956724	+	0.000196105	0.00607997
Ahnak	AK045957	0.94885	+	0.000321866	0.00770367
Ahnak	AK086925	0.911891	+	0.00159903	0.0147729
Ahnak	AK143771	0.921789	+	0.00112695	0.0125466
Ahnak	AK036595	0.905824	+	0.00194344	0.0157767
Ahnak	AK167175	0.900392	+	0.00228983	0.0170918
Ahnak	ENSMUST00000145890	0.909368	+	0.00173697	0.0150918
Ahnak	ENSMUST00000137546	0.966264	+	9.35785e-05	0.0049863
Ahnak	AK138866	0.93471	+	0.000662172	0.0100834
Ahnak	NR_102396	-0.943859	-	0.000423942	0.00878503
Ahnak	uc007guo.1	-0.948388	-	0.000330552	0.00786002
Ahnak	mouselincRNA0733-	-0.960646	-	0.000147906	0.00553337
Ahnak	AK084576	-0.924929	-	0.000999036	0.0121956
Ahnak	NR_045190	-0.932447	-	0.000732167	0.0106471
Ambp	NR_036459	0.902172	+	0.00217221	0.0166111
Ambp	NR_102396	-0.921777	-	0.00112747	0.0125466
Ambp	AK149342	-0.967317	-	8.51511e-05	0.00484636
Zkscan16	AK045957	0.917403	+	0.00132292	0.0135662
Zkscan16	ENSMUST00000141521	-0.907872	-	0.00182227	0.0155404
Zkscan16	NR_037984	-0.926985	-	0.00092064	0.011874
Ect2l	AK086925	0.92819	+	0.000876624	0.0116591
Ect2l	ENSMUST00000145890	0.901132	+	0.00224046	0.0168786
Ect2l	AK138866	0.945074	+	0.00039739	0.00850613
Ect2l	uc007guo.1	-0.941629	-	0.00047569	0.00901415
Ect2l	NR_046157	-0.911725	-	0.00160784	0.0148078
Fas	TCONS_00020793	0.9362	+	0.000618577	0.00983794
Fas	ENSMUST00000169975	0.951851	+	0.000269085	0.00709141
Fas	AK143771	0.947903	+	0.000339829	0.0079767
Fas	TCONS_00020794	0.939665	+	0.000524545	0.00924922
Fas	ENSMUST00000137546	0.9349	+	0.000656498	0.010026
Fas	ENSMUST00000135739	-0.924338	-	0.00102233	0.0122876
Fas	ENSMUST00000172524	-0.928817	-	0.000854242	0.0115481
Fas	uc007guo.1	-0.929736	-	0.000822179	0.0112382
Fas	uc012fts.1	-0.946175	-	0.000374282	0.00825456
Fas	ENSMUST00000155268	-0.945038	-	0.000398154	0.00850613
Fas	uc009mzl.1	-0.915236	-	0.00142739	0.0140153
Fas	mouselincRNA0733-	-0.920228	-	0.00119436	0.0128977
Fas	TCONS_00000533	-0.923491	-	0.00105638	0.012438
Fas	ENSMUST00000117770	-0.919449	-	0.00122899	0.0131482
Fas	AK084576	-0.914144	-	0.00148206	0.0142852
Fas	AK032934	-0.953692	-	0.000239725	0.00678291
1700015F17Rik	AK143771	0.9144	+	0.00146912	0.0142424
1700015F17Rik	uc012fts.1	-0.917157	-	0.00133453	0.0136444
1700015F17Rik	ENSMUST00000117770	-0.911517	-	0.00161897	0.0148078
1700015F17Rik	AK084576	-0.929963	-	0.00081439	0.0112382
Rdh12	AK143771	0.907438	+	0.00184755	0.0156193
Rdh12	ENSMUST00000118347	0.952094	+	0.000265082	0.00706613
Rdh12	AK081961	0.952755	+	0.00025439	0.00698138
Rdh12	AK030101	0.957431	+	0.00018675	0.00600045
Rdh12	NR_024326	-0.918666	-	0.00126441	0.0133384
Aldob	NR_024257	0.956297	+	0.000201895	0.0061155
Aldob	AK131720	0.961229	+	0.000141493	0.00553337
Aldob	uc009alp.2	0.904555	+	0.0020211	0.0160195
Aldob	AK045957	0.931971	+	0.000747472	0.0107624
Aldob	AV471140	0.96049	+	0.000149658	0.00553337
Aldob	AK143771	0.93559	+	0.000636187	0.00995943
Aldob	AK167175	0.976719	+	3.09995e-05	0.00348148
Aldob	AK081961	0.969424	+	6.98338e-05	0.00465146
Aldob	AK030101	0.91683	+	0.00135004	0.0136879
Aldob	ENSMUST00000137546	0.970899	+	6.02745e-05	0.00458979
Aldob	AK149342	-0.900178	-	0.00230421	0.0171149
Aldob	mouselincRNA0733-	-0.951115	-	0.000281445	0.00715079
Aldob	NR_045190	-0.902066	-	0.00217914	0.0166225
Ccdc19	ENSMUST00000169975	0.916942	+	0.00134469	0.0136879
Ccdc19	AK138866	0.969212	+	7.12825e-05	0.00465146
Ccdc19	uc007guo.1	-0.960995	-	0.000144048	0.00553337
Ccdc19	NR_046157	-0.907112	-	0.00186666	0.0156614
Apol6	AK131720	0.905336	+	0.00197308	0.0158106
Dlx6	uc.284+	0.955273	+	0.000216252	0.00644341
Ccl17	uc009alp.2	0.904907	+	0.00199936	0.0159591
Ccl17	ENSMUST00000169975	0.914883	+	0.0014449	0.0141013
Ccl17	AK045957	0.915275	+	0.00142547	0.0140153
Ccl17	AK014666	0.901583	+	0.00221072	0.016782
Ccl17	AK138866	0.952172	+	0.000263803	0.00706613
Ccl17	uc007guo.1	-0.951162	-	0.000280661	0.00715079
Ccl17	uc007uqa.1	-0.90768	-	0.00183339	0.0155748
Ccl17	ENSMUST00000117770	-0.906787	-	0.00188581	0.0156614
Mall	NR_024257	0.953176	+	0.00024772	0.00690445
Mall	AK131720	0.913065	+	0.00153734	0.0145067
Mall	ENSMUST00000169975	0.927275	+	0.000909896	0.0118611
Mall	AK143771	0.963359	+	0.000119627	0.00533831
Mall	AK167175	0.905165	+	0.00198353	0.0158595
Mall	AK081961	0.942723	+	0.000449828	0.0089312
Mall	ENSMUST00000137546	0.984218	+	9.71197e-06	0.00244474
Mall	mouselincRNA0733-	-0.959408	-	0.000162161	0.00572646
Mall	NR_045190	-0.911675	-	0.00161051	0.0148078
4930523C07Rik	uc012fts.1	0.902772	+	0.00213349	0.0164635
4930523C07Rik	uc009mzl.1	0.913256	+	0.00152746	0.0145067
4930523C07Rik	AK084576	0.941955	+	0.000467888	0.00896478
4930523C07Rik	NR_045190	0.958591	+	0.000172044	0.00576174
Ear3	ENSMUST00000155363	-0.904393	-	0.00203115	0.0160195
Ear3	AK036595	-0.919689	-	0.00121825	0.0130783
Gli3	ENSMUST00000135739	0.909201	+	0.00174632	0.0150918
Gli3	uc007guo.1	0.906737	+	0.00188882	0.0156624
Ppp1r13l	TCONS_00020793	-0.91196	-	0.00159534	0.0147729
Ppp1r13l	ENSMUST00000169975	-0.932075	-	0.000744112	0.0107352
Ppp1r13l	AK143771	-0.943302	-	0.000436495	0.0089312
Ppp1r13l	TCONS_00020794	-0.92714	-	0.000914872	0.0118625
Ppp1r13l	ENSMUST00000137546	-0.921043	-	0.00115885	0.0127292
Ppp1r13l	ENSMUST00000172524	0.902248	+	0.00216733	0.0166018
Ppp1r13l	uc012fts.1	0.939684	+	0.000524053	0.00924922
Ppp1r13l	ENSMUST00000155268	0.94255	+	0.000453846	0.0089312
Ppp1r13l	uc009mzl.1	0.918382	+	0.00127739	0.0133506
Ppp1r13l	mouselincRNA0733-	0.925673	+	0.000970181	0.0120448
Ppp1r13l	AK084576	0.932248	+	0.000738533	0.010682
Ppp1r13l	AK032934	0.904594	+	0.00201865	0.0160176
Fam84b	AK138866	-0.911282	-	0.00163164	0.0148078
Fam84b	ENSMUST00000141521	0.92335	+	0.00106211	0.0124653
Fam84b	uc007guo.1	0.941485	+	0.000479161	0.00901415
Fam84b	ENSMUST00000117770	0.947608	+	0.000345542	0.00805096
Apol7a	TCONS_00020793	-0.920717	-	0.00117299	0.0127995
Apol7a	ENSMUST00000169975	-0.906806	-	0.00188472	0.0156614
Apol7a	AK143771	-0.96662	-	9.06674e-05	0.00493941
Apol7a	TCONS_00020794	-0.902809	-	0.00213111	0.0164626
Apol7a	ENSMUST00000137546	-0.947178	-	0.000354022	0.00805096
Apol7a	TCONS_00003993	0.908347	+	0.00179489	0.0154035
Apol7a	uc007guo.1	0.907135	+	0.0018653	0.0156614
Apol7a	uc012fts.1	0.956488	+	0.000199294	0.00607997
Apol7a	uc009mzl.1	0.935522	+	0.000638168	0.00995943
Apol7a	mouselincRNA0733-	0.916182	+	0.00138118	0.0138497
Apol7a	ENSMUST00000117770	0.966018	+	9.5617e-05	0.00498692
Apol7a	AK084576	0.932235	+	0.000738964	0.010682
Apol7a	NR_045190	0.913032	+	0.00153904	0.0145067
Apol7a	AK032934	0.900172	+	0.00230461	0.0171149
Clec12a	2_00012457	0.982485	+	1.32569e-05	0.00276069
Clec12a	TCONS_00003993	0.960214	+	0.000152782	0.00554881
Clec12a	uc012fts.1	0.901535	+	0.00221384	0.016782
Clec12a	uc009mzl.1	0.931342	+	0.000768041	0.0109166
Clec12a	AK084576	0.945636	+	0.000385485	0.00837493
Clec12a	NR_045190	0.906512	+	0.00190218	0.0156867
Tas2r143	TCONS_00020793	-0.913133	-	0.00153382	0.0145067
Tas2r143	AK143771	-0.922403	-	0.00110117	0.0124795
Tas2r143	TCONS_00020794	-0.914759	-	0.0014511	0.0141429
Tas2r143	ENSMUST00000141521	0.946586	+	0.000365878	0.00816322
Tas2r143	AK032934	0.905441	+	0.00196669	0.0157767
Adh1	ENSMUST00000141521	0.924686	+	0.00100858	0.012232
Fam180a	TCONS_00020793	-0.90706	-	0.00186969	0.0156614
Fam180a	ENSMUST00000141521	0.911567	+	0.00161629	0.0148078
Ap1g2	2_00012457	0.947424	+	0.000349164	0.00805096
Ap1g2	TCONS_00003993	0.985619	+	7.35481e-06	0.00222088
Ap1g2	uc012fts.1	0.9893	+	3.03785e-06	0.00143723
Ap1g2	uc009mzl.1	0.994443	+	4.27293e-07	0.000445605
Ap1g2	ENSMUST00000117770	0.903579	+	0.00208214	0.0162737
Ap1g2	AK084576	0.978616	+	2.40546e-05	0.00308067
Ap1g2	NR_045190	0.914593	+	0.00145942	0.0141861
Fam150b	ENSMUST00000134436	-0.976548	-	3.16798e-05	0.00350398
Fam150b	NR_024257	-0.926017	-	0.000957028	0.0119887
Fam150b	NR_036459	-0.975579	-	3.57478e-05	0.00362749
Fam150b	AK131720	-0.958454	-	0.00017374	0.00578866
Fam150b	uc009alp.2	-0.957123	-	0.000190783	0.00605528
Fam150b	ENSMUST00000126693	-0.925109	-	0.000992008	0.0121709
Fam150b	AK045957	-0.97463	-	4.00487e-05	0.00365108
Fam150b	AV471140	-0.968754	-	7.44875e-05	0.00465146
Fam150b	ENSMUST00000155363	-0.918927	-	0.00125253	0.0132667
Fam150b	AK036595	-0.96398	-	0.000113701	0.00532064
Fam150b	AK014666	-0.911183	-	0.00163697	0.0148078
Fam150b	AK167175	-0.966063	-	9.52476e-05	0.00498692
Fam150b	AK081961	-0.905528	-	0.00196138	0.0157767
Fam150b	ENSMUST00000145890	-0.965478	-	0.000100213	0.00505828
Fam150b	ENSMUST00000137546	-0.918115	-	0.00128973	0.0133546
Fam150b	NR_102396	0.94545	+	0.000389392	0.00840995
Fam150b	AK149342	0.941546	+	0.000477694	0.00901415
Fam150b	AK045892	0.908524	+	0.00178479	0.0153643
Fam150b	mouselincRNA0733-	0.910428	+	0.00167809	0.0149278
Adcyap1	ENSMUST00000153752	0.915864	+	0.00139661	0.0139099
Adcyap1	uc012fts.1	0.922783	+	0.0010854	0.0124727
Adcyap1	AK084576	0.901247	+	0.00223284	0.016856
Slc7a11	ENSMUST00000141521	0.919728	+	0.00121651	0.0130783
Slc7a11	ENSMUST00000135739	0.91011	+	0.00169561	0.0149685
Slc7a11	uc007guo.1	0.940533	+	0.000502565	0.00914774
Slc7a11	ENSMUST00000117770	0.930611	+	0.000792373	0.0111237
Slc7a11	AK032934	0.957007	+	0.000192316	0.00607061
Egr4	ENSMUST00000134436	-0.976307	-	3.26606e-05	0.00355855
Egr4	NR_024257	-0.940096	-	0.00051356	0.00923306
Egr4	NR_036459	-0.955645	-	0.000210962	0.00631158
Egr4	AK131720	-0.926479	-	0.000939554	0.0119223
Egr4	uc009alp.2	-0.981596	-	1.53707e-05	0.00280516
Egr4	ENSMUST00000126693	-0.938992	-	0.000542019	0.00938576
Egr4	AK045957	-0.967462	-	8.40361e-05	0.00484636
Egr4	AK086925	-0.936907	-	0.000598553	0.0096999
Egr4	AV471140	-0.942274	-	0.000460329	0.0089312
Egr4	ENSMUST00000155363	-0.9076	-	0.00183806	0.0155748
Egr4	AK036595	-0.961244	-	0.000141332	0.00553337
Egr4	AK014666	-0.94924	-	0.00031465	0.00765649
Egr4	AK167175	-0.929897	-	0.000816656	0.0112382
Egr4	ENSMUST00000145890	-0.960383	-	0.000150868	0.00553337
Egr4	ENSMUST00000137546	-0.926697	-	0.000931352	0.0119069
Egr4	AK045892	0.903838	+	0.00206579	0.0162083
Egr4	uc007uqa.1	0.916954	+	0.00134413	0.0136879
Egr4	NR_045190	0.912608	+	0.00156114	0.0146107
2310061I04Rik	2_00012457	0.91846	+	0.00127383	0.0133506
2310061I04Rik	TCONS_00003993	0.952262	+	0.000262337	0.00706613
2310061I04Rik	uc012fts.1	0.961261	+	0.000141151	0.00553337
2310061I04Rik	uc009mzl.1	0.963006	+	0.00012309	0.00533831
2310061I04Rik	ENSMUST00000117770	0.906971	+	0.00187496	0.0156614
2310061I04Rik	AK084576	0.980516	+	1.82222e-05	0.00285728
2310061I04Rik	NR_045190	0.931323	+	0.000768646	0.0109166
Brpf1	AK081961	-0.901208	-	0.00223543	0.0168581
Brpf1	AK030101	-0.930417	-	0.000798912	0.0111512
Brpf1	NR_024326	0.920889	+	0.00116551	0.0127559
St8sia4	ENSMUST00000118347	-0.905727	-	0.00194929	0.0157767
St8sia4	TCONS_00020794	-0.922452	-	0.0010991	0.0124795
Mecp2	NR_024257	-0.959122	-	0.000165582	0.00572865
Mecp2	AK131720	-0.937169	-	0.000591243	0.00966087
Mecp2	AV471140	-0.932451	-	0.000732049	0.0106471
Mecp2	AK143771	-0.961149	-	0.000142364	0.00553337
Mecp2	AK167175	-0.952293	-	0.000261832	0.00706613
Mecp2	AK081961	-0.974621	-	4.00905e-05	0.00365108
Mecp2	AK030101	-0.923529	-	0.00105482	0.012438
Mecp2	ENSMUST00000137546	-0.97505	-	3.8105e-05	0.00365108
Mecp2	mouselincRNA0733-	0.968366	+	7.72764e-05	0.00465146
Frat1	NR_024326	0.926911	+	0.000923368	0.0118882
Atp12a	ENSMUST00000118347	-0.959636	-	0.000159472	0.00569755
Atp12a	NR_024326	0.903544	+	0.00208437	0.0162737
Ptprr	TCONS_00020793	-0.913692	-	0.00150505	0.0143808
Ptprr	ENSMUST00000135739	0.907059	+	0.00186978	0.0156614
Ptprr	TCONS_00003993	0.941092	+	0.000488747	0.00910167
Ptprr	uc012fts.1	0.981012	+	1.68728e-05	0.00284969
Ptprr	uc009mzl.1	0.963029	+	0.000122854	0.00533831
Ptprr	TCONS_00000533	0.919827	+	0.0012121	0.0130689
Ptprr	ENSMUST00000117770	0.955694	+	0.000210272	0.00631158
Ptprr	AK084576	0.924559	+	0.0010136	0.0122707
4930579G24Rik	2_00012457	0.962735	+	0.000125779	0.00533831
4930579G24Rik	ENSMUST00000135739	0.900747	+	0.00226604	0.0169549
4930579G24Rik	TCONS_00003993	0.988272	+	3.99747e-06	0.00158117
4930579G24Rik	uc012fts.1	0.994574	+	3.97798e-07	0.000445605
4930579G24Rik	uc009mzl.1	0.996522	+	1.04902e-07	0.000153157
4930579G24Rik	TCONS_00000533	0.90959	+	0.00172449	0.0150583
4930579G24Rik	ENSMUST00000117770	0.931341	+	0.00076806	0.0109166
4930579G24Rik	AK084576	0.977422	+	2.82884e-05	0.00342449
4930579G24Rik	NR_045190	0.916623	+	0.00135991	0.0137308
Tlr12	TCONS_00020793	-0.904689	-	0.00201277	0.0159883
Tlr12	ENSMUST00000169975	-0.964425	-	0.000109579	0.00519434
Tlr12	ENSMUST00000137546	-0.906207	-	0.00192039	0.0157338
Tlr12	ENSMUST00000135739	0.921243	+	0.00115027	0.0126651
Tlr12	ENSMUST00000172524	0.959591	+	0.00016	0.00569755
Tlr12	TCONS_00003993	0.92209	+	0.00111427	0.0125141
Tlr12	uc007guo.1	0.93315	+	0.000709912	0.0104464
Tlr12	uc012fts.1	0.952871	+	0.000252533	0.00698138
Tlr12	uc009mzl.1	0.937661	+	0.000577682	0.00959004
Tlr12	TCONS_00000533	0.900133	+	0.00230724	0.0171167
Tlr12	AK084576	0.939311	+	0.000533687	0.0093582
Tlr12	NR_045190	0.90693	+	0.00187738	0.0156614
Ppp4r1	NR_024257	-0.937926	-	0.000570459	0.00958181
Ppp4r1	AK131720	-0.902143	-	0.00217415	0.0166111
Ppp4r1	uc009alp.2	-0.940386	-	0.000506258	0.00914774
Ppp4r1	AK045957	-0.942851	-	0.000446845	0.0089312
Ppp4r1	AK086925	-0.954855	-	0.000222309	0.00654967
Ppp4r1	AK143771	-0.921822	-	0.00112558	0.0125466
Ppp4r1	AK036595	-0.906685	-	0.00189185	0.0156624
Ppp4r1	ENSMUST00000137546	-0.957819	-	0.000181736	0.00592266
Ppp4r1	uc007guo.1	0.93187	+	0.000750741	0.010767
Ppp4r1	mouselincRNA0733-	0.918252	+	0.0012834	0.0133506
Ppp4r1	ENSMUST00000117770	0.953802	+	0.000238031	0.00678291
Ppp4r1	NR_045190	0.924253	+	0.00102571	0.0122876
Mrpl15	ENSMUST00000134436	-0.951639	-	0.000272611	0.00713284
Mrpl15	NR_036459	-0.967167	-	8.632e-05	0.0048472
Mrpl15	uc009alp.2	-0.905563	-	0.00195924	0.0157767
Mrpl15	ENSMUST00000126693	-0.965885	-	9.67364e-05	0.00498692
Mrpl15	ENSMUST00000155363	-0.928636	-	0.000860683	0.0115922
Mrpl15	AK036595	-0.923363	-	0.00106157	0.0124653
Mrpl15	AK014666	-0.931327	-	0.000768535	0.0109166
Mrpl15	ENSMUST00000145890	-0.9622	-	0.000131224	0.00541205
Mrpl15	AK045892	0.972313	+	5.1965e-05	0.00421494
Mrpl15	uc007uqa.1	0.924931	+	0.000998953	0.0121956
Trmt1	AK143771	-0.942283	-	0.000460116	0.0089312
Trmt1	TCONS_00020794	-0.912813	-	0.00155045	0.0145479
Trmt1	uc012fts.1	0.928051	+	0.000881618	0.0116591
Trmt1	ENSMUST00000155268	0.91689	+	0.00134719	0.0136879
Trmt1	TCONS_00000533	0.910838	+	0.00165569	0.0148301
Trmt1	ENSMUST00000117770	0.910108	+	0.00169574	0.0149685
Trmt1	AK032934	0.922392	+	0.00110161	0.0124795
Zcchc2	TCONS_00020793	-0.95327	-	0.00024625	0.00690445
Zcchc2	ENSMUST00000169975	-0.911192	-	0.00163649	0.0148078
Zcchc2	NR_045190	0.901347	+	0.00222624	0.0168236
Ubr4	2_00012457	0.961139	+	0.000142475	0.00553337
Ubr4	TCONS_00003993	0.968352	+	7.73749e-05	0.00465146
Ubr4	uc012fts.1	0.930998	+	0.000779413	0.0110053
Ubr4	uc009mzl.1	0.954694	+	0.000224669	0.00654967
Ubr4	AK084576	0.964261	+	0.000111088	0.00523187
Ubr4	NR_045190	0.922281	+	0.00110624	0.0124795
Ska3	2_00012457	0.99719	+	5.53278e-08	0.000153157
Ska3	TCONS_00003993	0.98225	+	1.37944e-05	0.00276069
Ska3	uc012fts.1	0.937497	+	0.000582179	0.00961517
Ska3	uc009mzl.1	0.96977	+	6.75094e-05	0.00465146
Ska3	AK084576	0.951708	+	0.000271451	0.00712803
Ska3	NR_045190	0.916755	+	0.00135361	0.0137051
Ywhaq	ENSMUST00000153752	0.922037	+	0.00111651	0.01252
Actrt2	TCONS_00020793	-0.929853	-	0.000818148	0.0112382
Actrt2	ENSMUST00000169975	-0.906098	-	0.00192692	0.0157457
Actrt2	AK143771	-0.908259	-	0.00179993	0.0154169
Actrt2	2_00012457	0.907332	+	0.00185371	0.015626
Actrt2	ENSMUST00000135739	0.922245	+	0.00110777	0.0124795
Actrt2	ENSMUST00000172524	0.908897	+	0.0017635	0.015199
Actrt2	TCONS_00003993	0.955739	+	0.00020964	0.00631158
Actrt2	uc012fts.1	0.991328	+	1.61974e-06	0.000985344
Actrt2	ENSMUST00000155268	0.910862	+	0.00165436	0.0148301
Actrt2	uc009mzl.1	0.977335	+	2.86156e-05	0.00342449
Actrt2	TCONS_00000533	0.927222	+	0.00091187	0.0118625
Actrt2	ENSMUST00000117770	0.922662	+	0.00109038	0.0124795
Actrt2	AK084576	0.96227	+	0.000130505	0.00541205
Tspan5	ENSMUST00000134436	-0.91518	-	0.00143016	0.0140153
Tspan5	uc009alp.2	-0.906031	-	0.00193094	0.0157496
Tspan5	AK045957	-0.910665	-	0.00166513	0.0148782
Tspan5	AV471140	-0.962841	-	0.000124727	0.00533831
Tspan5	AK036595	-0.94475	-	0.000404353	0.00858074
Tspan5	AK167175	-0.945781	-	0.00038244	0.00833377
Tspan5	ENSMUST00000145890	-0.906447	-	0.00190605	0.0156867
Aplnr	TCONS_00020793	-0.922945	-	0.00107871	0.0124727
Aplnr	ENSMUST00000169975	-0.956898	-	0.000193776	0.0060711
Aplnr	AK143771	-0.951076	-	0.000282113	0.00715079
Aplnr	TCONS_00020794	-0.929141	-	0.000842849	0.0114219
Aplnr	ENSMUST00000137546	-0.933434	-	0.000701072	0.010339
Aplnr	uc007guo.1	0.901704	+	0.00220275	0.0167501
Aplnr	uc012fts.1	0.905686	+	0.00195179	0.0157767
Aplnr	ENSMUST00000155268	0.947913	+	0.000339631	0.0079767
Aplnr	mouselincRNA0733-	0.943767	+	0.000426014	0.00878503
Aplnr	AK032934	0.939896	+	0.000518632	0.00923306
Ccdc24	2_00012457	0.96895	+	7.31076e-05	0.00465146
Ccdc24	TCONS_00003993	0.996537	+	1.03577e-07	0.000153157
Ccdc24	uc012fts.1	0.988157	+	4.11537e-06	0.00158117
Ccdc24	uc009mzl.1	0.997511	+	3.84767e-08	0.000153157
Ccdc24	ENSMUST00000117770	0.909641	+	0.00172169	0.0150519
Ccdc24	AK084576	0.976907	+	3.02589e-05	0.00348148
Ccdc24	NR_045190	0.914042	+	0.00148723	0.0142852
Dusp5	AK131720	-0.933065	-	0.00071258	0.0104464
Dusp5	AK167175	-0.908233	-	0.00180146	0.0154169
Foxl2	TCONS_00020793	-0.93436	-	0.00067269	0.0101426
Foxl2	TCONS_00020794	-0.904378	-	0.00203206	0.0160195
Foxl2	ENSMUST00000135739	0.946285	+	0.000372024	0.00822962
Foxl2	ENSMUST00000172524	0.918163	+	0.00128751	0.0133506
Foxl2	uc007guo.1	0.916837	+	0.00134973	0.0136879
Foxl2	ENSMUST00000153752	0.949823	+	0.000304057	0.00749871
Foxl2	uc012fts.1	0.906075	+	0.0019283	0.0157457
Foxl2	ENSMUST00000155268	0.961624	+	0.000137257	0.00553337
Foxl2	TCONS_00000533	0.934647	+	0.000664044	0.0100834
Foxl2	AK032934	0.985686	+	7.25319e-06	0.00222088
Kcnj2	ENSMUST00000134436	-0.970913	-	6.01886e-05	0.00458979
Kcnj2	NR_024257	-0.906521	-	0.00190163	0.0156867
Kcnj2	NR_036459	-0.965094	-	0.000103563	0.00506946
Kcnj2	AK131720	-0.925861	-	0.000962989	0.0119963
Kcnj2	uc009alp.2	-0.973457	-	4.58236e-05	0.00388968
Kcnj2	ENSMUST00000169975	-0.939711	-	0.000523361	0.00924922
Kcnj2	ENSMUST00000126693	-0.947087	-	0.000355822	0.00806677
Kcnj2	AK045957	-0.971943	-	5.40602e-05	0.0043367
Kcnj2	AK086925	-0.903015	-	0.00211794	0.0163955
Kcnj2	ENSMUST00000155363	-0.923133	-	0.00107099	0.0124727
Kcnj2	AK036595	-0.942958	-	0.00044439	0.0089312
Kcnj2	AK014666	-0.966383	-	9.26006e-05	0.00497047
Kcnj2	ENSMUST00000145890	-0.963461	-	0.000118642	0.00533831
Kcnj2	ENSMUST00000137546	-0.938481	-	0.000555533	0.00951521
Kcnj2	AK138866	-0.94776	-	0.000342589	0.00801571
Kcnj2	NR_102396	0.92283	+	0.00108346	0.0124727
Kcnj2	uc007guo.1	0.958611	+	0.000171795	0.00576174
Kcnj2	AK045892	0.908118	+	0.00180807	0.0154554
Kcnj2	uc007uqa.1	0.960017	+	0.000155043	0.00560305
Kcnj2	NR_046157	0.913445	+	0.0015177	0.0144827
Kcnj2	NR_045190	0.937649	+	0.000578022	0.00959004
Lhx6	2_00012457	0.976122	+	3.34277e-05	0.00358857
Lhx6	TCONS_00003993	0.986165	+	6.55115e-06	0.00217379
Lhx6	uc012fts.1	0.958799	+	0.000169491	0.00576174
Lhx6	uc009mzl.1	0.977099	+	2.95131e-05	0.00347493
Lhx6	ENSMUST00000117770	0.904479	+	0.00202579	0.0160195
Lhx6	AK084576	0.980733	+	1.76236e-05	0.00285728
Lhx6	NR_045190	0.943888	+	0.000423306	0.00878503
Olfr1161	TCONS_00020793	-0.922578	-	0.00109387	0.0124795
Olfr1161	ENSMUST00000135739	0.951252	+	0.000279119	0.00714937
Olfr1161	ENSMUST00000172524	0.911188	+	0.00163671	0.0148078
Olfr1161	TCONS_00003993	0.923233	+	0.00106687	0.0124727
Olfr1161	uc007guo.1	0.909034	+	0.00175576	0.0151502
Olfr1161	uc012fts.1	0.976808	+	3.06441e-05	0.00348148
Olfr1161	ENSMUST00000155268	0.913842	+	0.0014974	0.0143451
Olfr1161	uc009mzl.1	0.945581	+	0.000386623	0.00837493
Olfr1161	TCONS_00000533	0.940142	+	0.000512401	0.00923306
Olfr1161	ENSMUST00000117770	0.921926	+	0.00112117	0.0125466
Olfr1161	AK084576	0.918797	+	0.00125841	0.0132943
Olfr1161	AK032934	0.911332	+	0.00162894	0.0148078
Olfr961	TCONS_00020793	-0.94197	-	0.000467522	0.00896478
Olfr961	TCONS_00020794	-0.938247	-	0.000561788	0.00951521
Olfr961	ENSMUST00000172524	0.920486	+	0.00118306	0.0128179
Olfr961	ENSMUST00000153752	0.951906	+	0.000268166	0.00709141
Olfr961	ENSMUST00000155268	0.992905	+	8.88191e-07	0.000589436
Olfr961	AK032934	0.968102	+	7.92131e-05	0.00470126
Zc2hc1b	AK086925	-0.908349	-	0.00179477	0.0154035
Slc16a4	AK131720	-0.90571	-	0.00195033	0.0157767
Slc16a4	uc009alp.2	-0.922752	-	0.00108666	0.0124727
Slc16a4	AK045957	-0.910447	-	0.00167706	0.0149278
Slc16a4	AV471140	-0.940505	-	0.000503265	0.00914774
Slc16a4	ENSMUST00000155363	-0.91406	-	0.00148629	0.0142852
Slc16a4	AK036595	-0.962934	-	0.000123796	0.00533831
Slc16a4	AK167175	-0.911444	-	0.00162291	0.0148078
Slc16a4	NR_037984	0.931912	+	0.000749384	0.010767
Lzts2	AK045957	-0.921585	-	0.00113565	0.0125992
Lzts2	AK138866	-0.951918	-	0.000267981	0.00709141
Lzts2	ENSMUST00000141521	0.905598	+	0.00195711	0.0157767
Lzts2	uc007guo.1	0.972411	+	5.1416e-05	0.00421494
Lzts2	ENSMUST00000117770	0.930783	+	0.000786597	0.0110853
Lzts2	AK032934	0.906928	+	0.0018775	0.0156614
Pianp	2_00012457	0.903262	+	0.00210221	0.0163369
Pianp	TCONS_00003993	0.957205	+	0.000189705	0.00604737
Pianp	uc012fts.1	0.985005	+	8.33523e-06	0.00234028
Pianp	uc009mzl.1	0.974212	+	4.20486e-05	0.00369825
Pianp	ENSMUST00000117770	0.930717	+	0.000788828	0.0110953
Pianp	AK084576	0.973621	+	4.49853e-05	0.00386344
Pianp	NR_045190	0.914553	+	0.00146141	0.0141865
Olfr558	ENSMUST00000147578	0.920655	+	0.00117567	0.0127997
Mrps27	2_00012457	0.961654	+	0.000136939	0.00553337
Mrps27	ENSMUST00000135739	0.906816	+	0.00188408	0.0156614
Mrps27	TCONS_00003993	0.990433	+	2.17335e-06	0.00122042
Mrps27	uc012fts.1	0.993914	+	5.60942e-07	0.00051186
Mrps27	uc009mzl.1	0.996692	+	9.02889e-08	0.000153157
Mrps27	TCONS_00000533	0.912028	+	0.00159172	0.0147729
Mrps27	ENSMUST00000117770	0.917666	+	0.00131061	0.0134943
Mrps27	AK084576	0.975349	+	3.67625e-05	0.00365108
Mrps27	NR_045190	0.906569	+	0.00189879	0.0156867
Nr4a3	ENSMUST00000169975	-0.9116	-	0.00161452	0.0148078
Nr4a3	AK143771	-0.913336	-	0.00152331	0.0144991
Nr4a3	TCONS_00020794	-0.946542	-	0.000366786	0.00816322
Nr4a3	ENSMUST00000137546	-0.915944	-	0.00139268	0.0139099
Nr4a3	ENSMUST00000135739	0.907737	+	0.00183011	0.0155709
Nr4a3	ENSMUST00000172524	0.92627	+	0.00094742	0.0119391
Nr4a3	uc012fts.1	0.914175	+	0.00148045	0.0142852
Nr4a3	uc009mzl.1	0.909319	+	0.00173969	0.0150918
Nr4a3	TCONS_00000533	0.927552	+	0.000899747	0.0118132
Slc40a1	AK045957	-0.913907	-	0.00149405	0.0143319
Slc40a1	AK143771	-0.942984	-	0.000443785	0.0089312
Slc40a1	AK167175	-0.902273	-	0.00216571	0.0166018
Slc40a1	AK081961	-0.940536	-	0.000502485	0.00914774
Slc40a1	ENSMUST00000137546	-0.905831	-	0.001943	0.0157767
Slc40a1	ENSMUST00000141521	0.940396	+	0.000506002	0.00914774
Slc40a1	ENSMUST00000147578	0.905447	+	0.00196627	0.0157767
Slc40a1	mouselincRNA0733-	0.936507	+	0.000609827	0.00977207
Slc40a1	AK032934	0.918445	+	0.0012745	0.0133506
Has3	NR_024257	-0.911021	-	0.00164573	0.0148301
Has3	ENSMUST00000169975	-0.975572	-	3.5778e-05	0.00362749
Has3	AK143771	-0.935291	-	0.000644934	0.00995943
Has3	ENSMUST00000137546	-0.965853	-	9.70058e-05	0.00498692
Has3	ENSMUST00000172524	0.910271	+	0.00168673	0.0149557
Has3	uc007guo.1	0.948984	+	0.000319373	0.00768137
Has3	uc012fts.1	0.910919	+	0.00165125	0.0148301
Has3	mouselincRNA0733-	0.942939	+	0.000444813	0.0089312
Has3	ENSMUST00000117770	0.900795	+	0.00226285	0.0169549
Has3	AK084576	0.915158	+	0.00143126	0.0140153
Has3	NR_045190	0.904183	+	0.0020442	0.0160978
Hspb3	ENSMUST00000169975	-0.926474	-	0.000939731	0.0119223
Sgpl1	ENSMUST00000169975	-0.900174	-	0.00230451	0.0171149
Sgpl1	AK138866	-0.90482	-	0.00200472	0.0159591
Sgpl1	TCONS_00003993	0.929694	+	0.000823621	0.0112382
Sgpl1	uc007guo.1	0.93536	+	0.000642907	0.00995943
Sgpl1	uc012fts.1	0.943026	+	0.000442813	0.0089312
Sgpl1	uc009mzl.1	0.924227	+	0.00102678	0.0122876
Sgpl1	ENSMUST00000117770	0.907992	+	0.00181532	0.0154993
Sgpl1	AK084576	0.959208	+	0.000164549	0.00572646
Sgpl1	NR_045190	0.923618	+	0.00105122	0.0124173
Vmn1r89	2_00012457	0.979707	+	2.05739e-05	0.00288825
Vmn1r89	TCONS_00003993	0.956451	+	0.000199798	0.00607997
Vmn1r89	uc012fts.1	0.917522	+	0.00131734	0.0135445
Vmn1r89	uc009mzl.1	0.94739	+	0.000349822	0.00805096
Vmn1r89	AK084576	0.911208	+	0.00163559	0.0148078
Spred3	NR_024257	-0.93915	-	0.00053788	0.0093582
Spred3	AK131720	-0.952908	-	0.000251943	0.00698138
Spred3	uc009alp.2	-0.931709	-	0.000755999	0.0108212
Spred3	ENSMUST00000169975	-0.933747	-	0.000691402	0.0102795
Spred3	AK045957	-0.956961	-	0.000192929	0.00607061
Spred3	AK086925	-0.909848	-	0.00171014	0.0150229
Spred3	AV471140	-0.928073	-	0.000880838	0.0116591
Spred3	AK143771	-0.972458	-	5.11606e-05	0.00421494
Spred3	AK036595	-0.910705	-	0.00166292	0.0148766
Spred3	AK167175	-0.940716	-	0.000498023	0.00914774
Spred3	AK081961	-0.946693	-	0.00036372	0.00814466
Spred3	ENSMUST00000137546	-0.99006	-	2.43697e-06	0.00127071
Spred3	uc007guo.1	0.922849	+	0.00108265	0.0124727
Spred3	mouselincRNA0733-	0.970268	+	6.42519e-05	0.00465146
Spred3	ENSMUST00000117770	0.927161	+	0.00091411	0.0118625
Spred3	NR_045190	0.933063	+	0.000712645	0.0104464
Pfkfb3	ENSMUST00000135739	0.971599	+	5.6056e-05	0.00444793
Pfkfb3	ENSMUST00000172524	0.987528	+	4.80485e-06	0.00175377
Pfkfb3	ENSMUST00000155268	0.918184	+	0.00128653	0.0133506
Pfkfb3	TCONS_00000533	0.960977	+	0.000144247	0.00553337
Adi1	2_00012457	0.93913	+	0.000538417	0.0093582
Adi1	TCONS_00003993	0.951378	+	0.000276995	0.00714937
Adi1	uc012fts.1	0.923655	+	0.00104974	0.0124173
Adi1	uc009mzl.1	0.940992	+	0.000491204	0.0091036
Adi1	AK084576	0.984228	+	9.69322e-06	0.00244474
Adi1	NR_045190	0.953833	+	0.000237565	0.00678291
Mlph	ENSMUST00000135739	0.96079	+	0.000146305	0.00553337
Mlph	ENSMUST00000172524	0.906228	+	0.00191913	0.0157338
Mlph	uc007guo.1	0.930484	+	0.000796642	0.0111512
Mlph	uc012fts.1	0.915558	+	0.00141154	0.0140003
Mlph	TCONS_00000533	0.938139	+	0.000564705	0.00954248
Mlph	ENSMUST00000117770	0.94329	+	0.000436787	0.0089312
Col8a2	NR_036459	-0.907398	-	0.00184989	0.0156193
Col8a2	uc.284+	-0.954657	-	0.000225201	0.00654967
Col8a2	ENSMUST00000155363	-0.968865	-	7.37044e-05	0.00465146
Col8a2	NR_102396	0.909733	+	0.00171653	0.0150428
Olfr960	TCONS_00020793	-0.929127	-	0.000843345	0.0114219
Olfr960	TCONS_00020794	-0.919342	-	0.00123377	0.0131482
Olfr960	ENSMUST00000135739	0.941405	+	0.000481101	0.00901415
Olfr960	ENSMUST00000172524	0.927984	+	0.000884046	0.01167
Olfr960	ENSMUST00000153752	0.957617	+	0.000184337	0.00598072
Olfr960	ENSMUST00000155268	0.981778	+	1.49209e-05	0.00280516
Olfr960	TCONS_00000533	0.935503	+	0.000638723	0.00995943
Olfr960	AK032934	0.982505	+	1.32125e-05	0.00276069
Tle3	TCONS_00020793	-0.925584	-	0.000973588	0.0120651
Tle3	ENSMUST00000153752	0.936486	+	0.000610419	0.00977207
S1pr4	ENSMUST00000135739	0.943529	+	0.00043135	0.00887001
S1pr4	ENSMUST00000172524	0.942523	+	0.00045448	0.0089312
S1pr4	uc007guo.1	0.922538	+	0.00109555	0.0124795
S1pr4	AK032934	0.942183	+	0.000462465	0.0089312
Olfr196	2_00012457	0.94255	+	0.000453846	0.0089312
Olfr196	TCONS_00003993	0.958064	+	0.000178619	0.00590008
Olfr196	uc012fts.1	0.962301	+	0.000130188	0.00541205
Olfr196	uc009mzl.1	0.968579	+	7.57393e-05	0.00465146
Olfr196	ENSMUST00000117770	0.937173	+	0.000591123	0.00966087
Olfr196	AK084576	0.919353	+	0.00123326	0.0131482
Tnfrsf11b	ENSMUST00000141521	0.940545	+	0.000502279	0.00914774
Npy1r	AK149342	0.935278	+	0.000645317	0.00995943
Fbf1	ENSMUST00000135739	0.960437	+	0.00015026	0.00553337
Fbf1	uc007guo.1	0.927077	+	0.00091721	0.0118717
Fbf1	uc012fts.1	0.90519	+	0.00198198	0.0158595
Fbf1	TCONS_00000533	0.92674	+	0.000929743	0.0119069
Fbf1	ENSMUST00000117770	0.912852	+	0.00154843	0.0145479
Spry4	ENSMUST00000134436	-0.900077	-	0.00231103	0.0171274
Spry4	AK131720	-0.934402	-	0.000671422	0.0101426
Spry4	uc009alp.2	-0.94728	-	0.000351983	0.00805096
Spry4	ENSMUST00000169975	-0.936017	-	0.000623816	0.00989969
Spry4	AK045957	-0.952684	-	0.000255515	0.006986
Spry4	AK086925	-0.929696	-	0.000823563	0.0112382
Spry4	AK143771	-0.936559	-	0.00060836	0.00977207
Spry4	AK036595	-0.915879	-	0.00139585	0.0139099
Spry4	ENSMUST00000145890	-0.900172	-	0.00230464	0.0171149
Spry4	ENSMUST00000137546	-0.962778	-	0.000125357	0.00533831
Spry4	AK138866	-0.925937	-	0.000960065	0.0119963
Spry4	uc007guo.1	0.95928	+	0.000163689	0.00572646
Spry4	uc012fts.1	0.916934	+	0.00134507	0.0136879
Spry4	mouselincRNA0733-	0.941385	+	0.000481578	0.00901415
Spry4	ENSMUST00000117770	0.952316	+	0.000261457	0.00706613
Spry4	AK084576	0.932589	+	0.000727635	0.0106448
Spry4	NR_045190	0.944967	+	0.000399672	0.00850613
Hist1h2ae	AK143771	-0.903427	-	0.00209177	0.0162966
Hist1h2ae	ENSMUST00000137546	-0.920986	-	0.00116132	0.0127292
Hist1h2ae	2_00012457	0.971402	+	5.72276e-05	0.00449206
Hist1h2ae	TCONS_00003993	0.984513	+	9.17885e-06	0.00244474
Hist1h2ae	uc012fts.1	0.979731	+	2.05014e-05	0.00288825
Hist1h2ae	uc009mzl.1	0.986605	+	5.94875e-06	0.0020679
Hist1h2ae	ENSMUST00000117770	0.914047	+	0.00148697	0.0142852
Hist1h2ae	AK084576	0.989016	+	3.28556e-06	0.00143723
Hist1h2ae	NR_045190	0.937062	+	0.00059421	0.00966087
Ccr1	ENSMUST00000145890	-0.910151	-	0.00169336	0.0149685
Ccr1	AK045892	0.906081	+	0.00192795	0.0157457
Ccr1	NR_046157	0.906872	+	0.00188079	0.0156614
Mast2	2_00012457	0.973831	+	4.39286e-05	0.0038176
Mast2	TCONS_00003993	0.937245	+	0.000589147	0.00966087
Mast2	uc009mzl.1	0.905509	+	0.0019625	0.0157767
Mast2	AK084576	0.906677	+	0.00189236	0.0156624
Note：PCC stands for Pearson correlation coefficient,FDR stands for false-discovery rate.
The full gene names are detailed in Supplementary Table 6.
