# Supplementary material for: Expression Signature of lncRNAs and mRNAs in Sevoflurane-Induced Mouse Brain Injury: Implication of Involvement of Wide Molecular Networks and Pathways
Source: Int J Mol Sci. 2021 Jan 30;22(3):1389. doi: 10.3390/ijms22031389 (PMC7869012; doi:10.3390/ijms22031389)
Supplement: Supplementary file 1 [file ijms-22-01389-s001.zip › ijms-1088385-supplementary/8. Supplementary Table S3 10.15.xlsx]

## Sheet: dysregulated mRNAs
Supplementary Table 6. The full gene name of sevoflurane-induced dysregulated mRNAs and lncRNAs
mRNA seqname	GeneSymbol	Full name of gene
NM_001037928	Gm11992	predicted gene 11992
NM_011414	Slpi	secretory leukocyte peptidase inhibitor
NM_001024955	Pik3r1	phosphatidylinositol 3-kinase, regulatory subunit, polypeptide 1 (p85 alpha)
NM_018752	Trpm1	transient receptor potential cation channel, subfamily M, member 1
NM_001025574	Bpifb9b	BPI fold containing family B, member 9B
NM_008474	Krt84	keratin 84
NM_144943	Cd207	CD207 antigen
NM_028504	1700034F02Rik	RIKEN cDNA 1700034F02 gene
NM_001190403	Amy2b	amylase 2b
NM_021342	Kcne4	potassium voltage-gated channel, Isk-related subfamily, gene 4
NM_001008547	1700001J03Rik	RIKEN cDNA 1700001J03 gene
NM_027227	Glod5	glyoxalase domain containing 5
NM_026878	Rasl11b	RAS-like, family 11, member B
NM_177002	Slc22a30	solute carrier family 22, member 30
NM_001033779	Gm5544	predicted gene 5544
NM_029839	Trub1	TruB pseudouridine (psi) synthase homolog 1 (E. coli)
NM_009660	Alox15	arachidonate 15-lipoxygenase
NM_010071	Dok2	docking protein 2
NM_001081140	Kcna10	potassium voltage-gated channel, shaker-related subfamily, member 10
NM_019645	Pkp1	plakophilin 1
NM_030219	Trim42	tripartite motif-containing 42
NM_009903	Cldn4	claudin 4
NM_001123368	Gm3417	predicted gene 3417
NM_027687	Cabyr	calcium-binding tyrosine-(Y)-phosphorylation regulated (fibrousheathin 2)
NM_007797	Ctla2b	cytotoxic T lymphocyte-associated protein 2 beta
NM_010591	Jun	jun proto-oncogene
NM_001045521	Prss38	protease, serine 38
NM_001252058	Ly6c1	lymphocyte antigen 6 complex, locus C1
NM_029105	4930404A10Rik	RIKEN cDNA 4930404A10 gene
NM_029174	4930513O06Rik	RIKEN cDNA 4930513O06 gene
NM_026931	1810011O10Rik	RIKEN cDNA 1810011O10 gene
NM_181731	Cabyr	calcium-binding tyrosine-(Y)-phosphorylation regulated (fibrousheathin 2)
NM_010403	Hao1	hydroxyacid oxidase 1, liver
NM_170597	Creg2	cellular repressor of E1A-stimulated genes 2
NM_001256158	4933402D24Rik	RIKEN cDNA 4933402D24 gene
NM_181547	Nostrin	nitric oxide synthase trafficker
NM_001111143	Cym	chymosin
NM_010583	Itk	IL2 inducible T cell kinase
NM_027427	Taf15	TAF15 RNA polymerase II, TATA box binding protein (TBP)-associated factor
NM_016803	Chst3	carbohydrate (chondroitin 6/keratan) sulfotransferase 3
NM_001111293	Xlr5b	X-linked lymphocyte-regulated 5B
NM_011887	Scn11a	sodium channel, voltage-gated, type XI, alpha
NM_177773	4933408B17Rik	RIKEN cDNA 4933408B17 gene
NM_001039129	Hnrnpa1	heterogeneous nuclear ribonucleoprotein A1
NM_001110133	1700093K21Rik	RIKEN cDNA 1700093K21 gene
NM_001167938	D6Ertd527e	DNA segment, Chr 6, ERATO Doi 527, expressed
NM_011105	Pkdrej	polycystic kidney disease (polycystin) and REJ (sperm receptor for egg jelly homolog, sea urchin)
NM_001101572	Vmn2r82	vomeronasal 2, receptor 82
NM_001079695	Srsf5	serine/arginine-rich splicing factor 5
NM_022408	Dgcr14	DiGeorge syndrome critical region gene 14
NM_007796	Ctla2a	cytotoxic T lymphocyte-associated protein 2 alpha
NM_001081137	Sis	sucrase isomaltase (alpha-glucosidase)
NM_027089	Eqtn	equatorin, sperm acrosome associated
NM_001109914	Apold1	apolipoprotein L domain containing 1
ENSMUST00000097400	Gm3448	predicted gene 3448
NM_001199736	Topaz1	testis and ovary specific PAZ domain containing 1
NM_001042419	Cabyr	calcium-binding tyrosine-(Y)-phosphorylation regulated (fibrousheathin 2)
NM_001013771	Gm973	predicted gene 973
NM_001177502	1700013D24Rik	RIKEN cDNA 1700013D24 gene
NM_007446	Amy1	amylase 1, salivary
NM_207242	Npc1l1	NPC1-like 1
NM_144930	Ces1f	carboxylesterase 1F
NM_001039959	Ahnak	AHNAK nucleoprotein (desmoyokin)
NM_007443	Ambp	alpha 1 microglobulin/bikunin
NM_001099323	Zkscan16	zinc finger with KRAB and SCAN domains 16
NM_001195036	Ect2l	epithelial cell transforming sequence 2 oncogene-like
NM_147061	Olfr691	olfactory receptor 691
NM_007987	Fas	Fas (TNF receptor superfamily member 6)
NM_001200025	1700015F17Rik	RIKEN cDNA 1700015F17 gene
NM_001136556	Fer1l4	fer-1-like 4 (C. elegans)
NM_030017	Rdh12	retinol dehydrogenase 12
NM_144903	Aldob	aldolase B, fructose-bisphosphate
NM_027972	Ccdc19	coiled-coil domain containing 19
NM_028010	Apol6	apolipoprotein L 6
NM_010057	Dlx6	distal-less homeobox 6
NM_011332	Ccl17	chemokine (C-C motif) ligand 17
NM_145532	Mall	mal, T cell differentiation protein-like
NM_001162896	4930523C07Rik	RIKEN cDNA 4930523C07 gene
NM_017388	Ear3	eosinophil-associated, ribonuclease A family, member 3
NM_008130	Gli3	GLI-Kruppel family member GLI3
NM_133871	Ifi44	interferon-induced protein 44
NM_001010836	Ppp1r13l	protein phosphatase 1, regulatory (inhibitor) subunit 13 like
NM_001162926	Fam84b	family with sequence similarity 84, member B
NM_029419	Apol7a	apolipoprotein L 7a
NM_177686	Clec12a	C-type lectin domain family 12, member a
NM_001001452	Tas2r143	taste receptor, type 2, member 143
NM_007409	Adh1	alcohol dehydrogenase 1 (class I)
NM_173375	Fam180a	family with sequence similarity 180, member A
NM_007455	Ap1g2	adaptor protein complex AP-1, gamma 2 subunit
NM_001159743	Fam150b	family with sequence similarity 150, member B
NM_009625	Adcyap1	adenylate cyclase activating polypeptide 1
NM_011990	Slc7a11	solute carrier family 7 (cationic amino acid transporter, y+ system), member 11
NM_020596	Egr4	early growth response 4
NM_001033630	2310061I04Rik	RIKEN cDNA 2310061I04 gene
NM_030178	Brpf1	bromodomain and PHD finger containing, 1
NM_001159745	St8sia4	ST8 alpha-N-acetyl-neuraminide alpha-2,8-sialyltransferase 4
NM_001081979	Mecp2	methyl CpG binding protein 2
NM_008043	Frat1	frequently rearranged in advanced T cell lymphomas
NM_138652	Atp12a	ATPase, H+/K+ transporting, nongastric, alpha polypeptide
NM_001161838	Ptprr	protein tyrosine phosphatase, receptor type, R
NM_029482	4930579G24Rik	RIKEN cDNA 4930579G24 gene
NM_205823	Tlr12	toll-like receptor 12
NM_001114131	Ppp4r1	protein phosphatase 4, regulatory subunit 1
NM_001177658	Mrpl15	mitochondrial ribosomal protein L15
NM_198020	Trmt1	tRNA methyltransferase 1
NM_001122676	Zcchc2	zinc finger, CCHC domain containing 2
NM_001160319	Ubr4	ubiquitin protein ligase E3 component n-recognin 4
NM_198605	Ska3	spindle and kinetochore associated complex subunit 3
NM_011739	Ywhaq	tyrosine 3-monooxygenase/tryptophan 5-monooxygenase activation protein, theta polypeptide
NM_028513	Actrt2	actin-related protein T2
NM_019571	Tspan5	tetraspanin 5
NM_011784	Aplnr	apelin receptor
NM_001034876	Ccdc24	coiled-coil domain containing 24
NM_001085390	Dusp5	dual specificity phosphatase 5
NM_012020	Foxl2	forkhead box L2
NM_008425	Kcnj2	potassium inwardly-rectifying channel, subfamily J, member 2
NM_001083125	Lhx6	LIM homeobox protein 6
NM_010518	Igfbp5	insulin-like growth factor binding protein 5
NM_146848	Olfr1161	olfactory receptor 1161
NM_146504	Olfr961	olfactory receptor 961
NM_029172	Zc2hc1b	zinc finger, C2HC-type containing 1B
NM_146136	Slc16a4	solute carrier family 16 (monocarboxylic acid transporters), member 4
NM_145503	Lzts2	leucine zipper, putative tumor suppressor 2
NM_175696	Pianp	PILR alpha associated neural protein
NM_147093	Olfr558	olfactory receptor 558
NM_173757	Mrps27	mitochondrial ribosomal protein S27
NM_015743	Nr4a3	nuclear receptor subfamily 4, group A, member 3
NM_016917	Slc40a1	solute carrier family 40 (iron-regulated transporter), member 1
NM_008217	Has3	hyaluronan synthase 3
NM_019960	Hspb3	heat shock protein 3
NM_009163	Sgpl1	sphingosine phosphate lyase 1
NM_134226	Vmn1r89	vomeronasal 1 receptor 89
NM_182927	Spred3	sprouty-related, EVH1 domain containing 3
NM_133232	Pfkfb3	6-phosphofructo-2-kinase/fructose-2,6-biphosphatase 3
NM_134052	Adi1	acireductone dioxygenase 1
NM_053015	Mlph	melanophilin
NM_199473	Col8a2	collagen, type VIII, alpha 2
NM_146279	Olfr960	olfactory receptor 960
NM_001083927	Tle3	transducin-like enhancer of split 3, homolog of Drosophila E(spl)
NM_010102	S1pr4	sphingosine-1-phosphate receptor 4
NM_146779	Olfr196	olfactory receptor 196
NM_008764	Tnfrsf11b	tumor necrosis factor receptor superfamily, member 11b (osteoprotegerin)
NM_010934	Npy1r	neuropeptide Y receptor Y1
NM_172571	Fbf1	Fas (TNFRSF6) binding factor 1
NM_011898	Spry4	sprouty homolog 4 (Drosophila)
NM_178187	Hist1h2ae	histone cluster 1, H2ae
NM_009912	Ccr1	chemokine (C-C motif) receptor 1
NM_008641	Mast2	microtubule associated serine/threonine kinase 2
LncRNA seqname	GeneSymbol	Full name of gene
ENSMUST00000156662	Gm766
ENSMUST00000180586	Gm26770
TCONS_00020793	XLOC_015250
TCONS_00006728	XLOC_005073
ENSMUST00000134436	Gm11525
TCONS_00010970	XLOC_008542
ENSMUST00000148180	Gm15396
AK045106	AK045106
AK038253	AK038253
TCONS_00000098	XLOC_000288
AK156645	AK156645
uc009odm.1	AK054106
uc009iee.1	AK132723
ENSMUST00000161917	Gm4117
AK035929	AK035929
AK135105	AK135105
AK086192	AK086192
AK136700	AK136700
humanlincRNA2289-	humanlincRNA2289
AK017386	AK017386
NR_033584	Gm10280
TCONS_00010849	XLOC_008163
ENSMUST00000155217	Gm15414
NR_033543	Gm16287
AK040056	AK040056
NR_029441	2810454H06Rik
mouselincRNA1171+	mouselincRNA1171
TCONS_00004072	XLOC_003463
NR_024257	4930412O13Rik
AK013844	AK013844
ENSMUST00000136170	Gm16233
AK082358	AK082358
AK087876	mouselincRNA1029
ENSMUST00000140565	Kirrel2	kin of IRRE like 2 (Drosophila)
TCONS_00029003	XLOC_021251
NR_036459	A730018C14Rik
AK041360	AK041360
AK030680	AK030680
AK044317	AK044317
ENSMUST00000068194	4931415C17Rik
TCONS_00032300	XLOC_023770
uc008pwp.2	1500004A13Rik
ENSMUST00000180782	B230344G16Rik
BB378987	humanlincRNA1389
AK131720	AK131720
TCONS_00034219	XLOC_025930
AK138374	AK138374
ENSMUST00000180937	1700026J14Rik
uc009alp.2	Bri3	brain protein I3
NR_040536	1700119H24Rik
uc.284+	uc.284
TCONS_00009648	XLOC_007516
ENSMUST00000169975	Gm17210
AK045532	AK045532
TCONS_00033968	XLOC_025000
NR_015586	A330035P11Rik
AK029134	AK029134
ENSMUST00000054781	Gm20715
ENSMUST00000151216	Gm12867
uc029xfj.1	AK029815
mouselincRNA0385-	mouselincRNA0385
AK139071	AK139071
NR_045482	1810020O05Rik
TCONS_00004308	XLOC_004041
ENSMUST00000138626	Gm15691
ENSMUST00000126693	Gm15498
AK030721	AK030721
AK141147	AK141147
ENSMUST00000127483	Gm12050
AK136669	AK136669
AK045957	AK045957
AK081795	AK081795
AK138865	AK138865
AK085044	AK085044
BY004356	humanlincRNA0173
AK051450	AK051450
ENSMUST00000146415	Ubxn10	UBX domain protein 10
AK086525	AK086525
AK037163	AK037163
ENSMUST00000147972	Atg4a
AK017837	AK017837
AK084794	AK084794
NR_045429	2010308F09Rik
uc008sgy.1	AK045932
TCONS_00032470	XLOC_024389
ENSMUST00000135595	Plk1s1	polo-like kinase 1 substrate 1
AK014002	AK014002
TCONS_00017592	XLOC_013786
AK037685	AK037685
DV051927	mouselincRNA0186
NR_046192	4930471C04Rik
AK036198	AK036198
ENSMUST00000147151	Irgm1	immunity-related GTPase family M member 1
ENSMUST00000177018	Gpank1	G patch domain and ankyrin repeats 1
AK032435	AK032435
TCONS_00034262	XLOC_026025
TCONS_00021073	XLOC_016160
uc007mmy.1	AK086245
NR_040413	5033403H07Rik
uc008hhq.1	1500017E21Rik
AK089776	AK089776
AK084571	AK084571
AK078011	AK078011
NR_040485	1600002D24Rik
AK032553	AK032553
ENSMUST00000075319	Olfr115	olfactory receptor 115
AK156278	AK156278
ENSMUST00000139883	Tctex1d1	Tctex1 domain containing 1
ENSMUST00000154981	Fam229b	family with sequence similarity 229, member B
AK048783	AK048783
AK005986	AK005986
AK089409	AK089409
ENSMUST00000144805	Alg6	asparagine-linked glycosylation 6 (alpha-1,3,-glucosyltransferase)
uc007cfx.1	AK144617
AK134642	AK134642
ENSMUST00000086108	Gm3867
ENSMUST00000152865	Nr1i3	nuclear receptor subfamily 1, group I, member 3
TCONS_00032188	XLOC_023475
AK138713	AK138713
AK083958	AK083958
AK048614	AK048614
uc009cfg.1	AK039826
uc009liy.1	AK133405
ENSMUST00000142511	Gm13421
NR_045419	A530050N04Rik
ENSMUST00000136206	4931440P22Rik
AK135243	AK135243
AK086925	AK086925
AV471140	humanlincRNA2112
AK021034	AK021034
ENSMUST00000144751	Tmc4	transmembrane channel-like gene family 4
AK143771	AK143771
ENSMUST00000138275	Gm14546
uc007gsr.1	AK048993
AK133395	AK133395
ENSMUST00000151328	Myl1	myosin, light polypeptide 1
AK015042	AK015042
NR_102348	6430710C18Rik
TCONS_00009577	XLOC_007391
ENSMUST00000165903	Gm3077
humanlincRNA2265-	humanlincRNA2265
ENSMUST00000118347	Gm11268
uc007bky.1	AK048274
AK085264	AK085264
AK040443	AK040443
ENSMUST00000155363	Igsf8
ENSMUST00000145224	Slc26a8
NR_046158	5930438M14Rik
ENSMUST00000181639	Gm3867
TCONS_00032302	XLOC_023770
ENSMUST00000151210	Pcolce2	procollagen C-endopeptidase enhancer 2
AK049069	AK049069
AK140703	AK140703
AK053244	AK053244
AK085419	AK085419
ENSMUST00000147008	Tlr4	toll-like receptor 4
AK137249	AK137249
ENSMUST00000122346	Gm11860
ENSMUST00000135186	Gm14027
ENSMUST00000143752	Abcg2	ATP-binding cassette, sub-family G (WHITE), member 2
ENSMUST00000145312	Ctnnd1	catenin (cadherin associated protein), delta 1
AK076377	AK076377
uc007dup.1	AK156859
ENSMUST00000122029	Gm6939
AK036595	AK036595
ENSMUST00000129965	Gm16158
BG404676	mouselincRNA1540
AK142996	AK142996
AK014666	AK014666
AK046927	AK046927
ENSMUST00000152627	Gm15892
AK167175	AK167175
AK133183	AK133183
NR_003372	Gm7904
TCONS_00032483	XLOC_024437
ENSMUST00000153213	Gm15892
AK028019	AK028019
TCONS_00032212	XLOC_023570
AK032367	AK032367
ENSMUST00000155537	Slc43a3	solute carrier family 43, member 3
AK156266	AK156266
AK008298	AK008298
ENSMUST00000143649	1200007C13Rik
uc029xtq.1	FJ541075
NR_040264	1700023L04Rik
AK028861	AK028861
AK078752	AK078752
BY678085	humanlincRNA2135
ENSMUST00000174372	Slc2a1	solute carrier family 2 (facilitated glucose transporter), member 1
AK081961	AK081961
NR_044986	4933406C10Rik
uc007rlu.1	AK089519
ENSMUST00000145890	Gucd1	guanylyl cyclase domain containing 1
TCONS_00020794	XLOC_015250
AK044301	AK044301
AK041430	AK041430
AK081053	AK081053
ENSMUST00000125700	Gm15241
ENSMUST00000139961	Msrb3	methionine sulfoxide reductase B3
AI604303	humanlincRNA2177
ENSMUST00000125511	Sema4d	sema domain, immunoglobulin domain (Ig), transmembrane domain (TM) and short cytoplasmic domain, (semaphorin) 4D
TCONS_00012145	XLOC_009157
uc007asg.1	AK039030
NR_040256	Gm14405
AK032924	AK032924
NR_036469	Gm16197
TCONS_00034218	XLOC_025930
AK040338	AK040338
TCONS_00012267	XLOC_009512
uc007uzm.1	AK147121
ENSMUST00000122927	5830428H23Rik
uc009eno.1	AK169220
NR_040679	2310034O05Rik
ENSMUST00000108741	Gm17382
AK081434	AK081434
AK138160	AK138160
NR_073425	Runx2	runt related transcription factor 2
ENSMUST00000180391	4933406C10Rik
AK029272	AK029272
ENSMUST00000105109	Gm14762
AK038145	AK038145
AK158099	AK158099
NR_036606	1700060C20Rik
AK031377	AK031377
ENSMUST00000134069	Gm11738
ENSMUST00000128222	Kncn	kinocilin
mouselincRNA0086+	mouselincRNA0086
AK030101	AK030101
NR_027952	Trmt61b
ENSMUST00000137546	1700121C08Rik
ENSMUST00000180959	Gm26799
mouselincRNA0917+	mouselincRNA0917
AK138866	AK138866
AK144109	AK144109
ENSMUST00000156320	Plekhh3	pleckstrin homology domain containing, family H (with MyTH4 domain) member 3
AK141370	AK141370
2_00012457	Zfp871	zinc finger protein 871
ENSMUST00000051080	Gm9806
ENSMUST00000141521	Vwf	Von Willebrand factor homolog
humanlincRNA0347+	humanlincRNA0347
ENSMUST00000173746	Vmn1r-ps64
AK081108	AK081108
NR_102396	C130046K22Rik
ENSMUST00000135739	A730032A03Rik
AK080424	AK080424
ENSMUST00000172524	Xpo4	exportin 4
ENSMUST00000147578	9930013L23Rik	RIKEN cDNA 9930013L23 gene
ENSMUST00000148824	Ifi27	interferon, alpha-inducible protein 27
AK156794	AK156794
ENSMUST00000154145	Olfml3	olfactomedin-like 3
AK157453	AK157453
TCONS_00003993	XLOC_003163
uc007guo.1	AK043075
AK149342	AK149342
NR_038175	2610206C17Rik
NR_027885	Vaultrc5
ENSMUST00000153752	Foxp4	forkhead box P4
uc007oyh.1	2810011L19Rik
ENSMUST00000144140	Cyp2b10	cytochrome P450, family 2, subfamily b, polypeptide 10
AK006729	AK006729
ENSMUST00000151860	Pla2g3	phospholipase A2, group III
ENSMUST00000171248	Gm17110
ENSMUST00000130390	Spred3	sprouty-related, EVH1 domain containing 3
NR_045140	1700012I11Rik
ENSMUST00000115271	Sema3c	sema domain, immunoglobulin domain (Ig), short basic domain, secreted, (semaphorin) 3C
AK053300	AK053300
ENSMUST00000124934	Pik3c2b	phosphoinositide-3-kinase, class 2, beta polypeptide
uc008yyn.1	Sart3	squamous cell carcinoma antigen recognized by T cells 3
ENSMUST00000152629	Cep164	centrosomal protein 164
ENSMUST00000114855	Hipk2	homeodomain interacting protein kinase 2
humanlincRNA2217+	humanlincRNA2217
AK045892	AK045892
uc012bdt.1	Sh3tc2	SH3 domain and tetratricopeptide repeats 2
uc012fts.1	Rabep2	rabaptin, RAB GTPase binding effector protein 2
AK031173	AK031173
ENSMUST00000155268	Mylk	myosin, light polypeptide kinase
uc009mzl.1	AK006709
ENSMUST00000133539	Nr4a3	nuclear receptor subfamily 4, group A, member 3
mouselincRNA0733-	mouselincRNA0733
NR_037984	Gm19461
uc007uqa.1	AK135997
TCONS_00000451	XLOC_001137
AK015812	AK015812
TCONS_00000533	XLOC_001434
ENSMUST00000153674	Ankrd37	ankyrin repeat domain 37
AK089653	AK089653
ENSMUST00000138429	Cwh43	cell wall biogenesis 43 C-terminal homolog (S. cerevisiae)
AK086416	AK086416
ENSMUST00000124563	Napa	N-ethylmaleimide sensitive fusion protein attachment protein alpha
ENSMUST00000117770	Gm15897
NR_046157	Gm5086
NR_024325	9130024F11Rik
ENSMUST00000181572	Gm26870
ENSMUST00000150218	Ttll9	tubulin tyrosine ligase-like family, member 9
AK084576	AK084576
NR_045190	E330017L17Rik
NR_024326	9130024F11Rik
AK032934	AK032934
ENSMUST00000143841	D3Ertd751e	DNA segment, Chr 3, ERATO Doi 751, expressed
uc007mlf.1	AK009121
uc029qyx.1	DQ685821
